# Supplementary material for: BRD4‐IRF1 axis regulates chemoradiotherapy‐induced PD‐L1 expression and immune evasion in non‐small cell lung cancer
Source: Clin Transl Med. 2022 Jan 26;12(1):e718. doi: 10.1002/ctm2.718 (PMC8792480; doi:10.1002/ctm2.718)
Supplement: Supplementary file 1 — Table S1 Results related to drug screens. [file CTM2-12-e718-s003.xlsx]

## Sheet: Table S1
Table S1 related to drug screens in Figure 1
Drugs	Target	PD-L1 MFI Fold Change in A549 radiation screen (Figure 1E)	PD-L1 MFI Fold Change in A549 cisplatin screen (Figure 1F)	PD-L1 MFI Fold Change in H460 radiation screen (Figure 1G)	PD-L1 MFI Fold Change in H460 cisplatin screen (Figure 1H)
10058-F4	c-Myc	0.659701	0.566667	1	0.7984
2-Deoxy-D-glucose	Hexokinase	0.970149	0.866667	1.30952	1.176
4EGI-1	eIF4E	1.49254	1.68182	1.13095	1.064
Adavosertib （MK-1775）	Wee1	1.0597	0.869697	1.2381	1.144
AICAR (Acadesine)	AMPK	0.937313	0.668182	1.45238	1.088
Alisertib (MLN8237)	Aurora Kinase	0.829851	0.877273	2.14286	1.32
Alpelisib (BYL719)	PI3Kα	0.7	0.462121	0.690476	0.4736
Amcasertib (BBI503)	Stemness kinase, Nanog	6.40299	6.28788	3.60119	4.208
Anlotinib	VEGFR2	1.25373	0.972727	1.38095	1.448
Apatinib	VEGFR2	1.35373	0.739394	1.66667	1.632
Apoptozole	HSP70,Hsc70	0.780597	0.348485	0.928571	0.5624
APTO253	G-quadruplex DNA	1.50746	0.65303	1.20238	0.92
AS1517499	STAT6	0.780597	1.33182	0.443452	0.936
Aspirin	COX-1/2	0.653731	0.474242	0.934524	1.352
Atorvastatin	HMGCR	0.997015	0.49697	1.08929	0.976
Axitinib	VEGFR1/2/3, PDGFRβ, c-Kit	1.01791	1.02879	1.39286	2.136
AZ191	DYRK1B	1.20299	1.04848	1.05952	1.072
Azacitidine	DNA Methyltransferase	0.870149	0.924242	1.60714	0.856
AZD1208	Pim kinase	1.10448	1.41364	1.03571	1.328
AZD1390	ATM	0.895522	1.10455	0.732143	0.944
AZD6738	ATR	0.740299	1.43939	1.08929	1.32
AZD7545	PDHK1/2	0.914925	1.01818	1.33929	1.512
Barasertib (AZD1152-HQPA, AZD2811)	Aurora B	1.20299	0.987879	1.69048	1.144
Baricitinib (LY3009104, INCB028050)	JAK1/2	0.789552	1.38636	1.05952	1.24
BAY 1217389	MPS1	0.852239	0.801515	0.910714	0.632
BAY-61-3606	Syk	0.829851	0.95303	1.16071	1
BIBR 1532	Telomerase	1.08358	0.734848	1.79167	1.072
BI-D1870	S6 Kinase	1.27164	20.1212	1.61905	1.4
Birinapant	IAP	0.791045	0.660606	1.82143	1.152
BIX 01294	G9a histone methyltransferase	1.77612	1.26061	1.94643	1.256
BIX 02189	MEK5, ERK5	1.3791	1.20758	1.2619	0.944
BLZ945	CSF-1R	0.674627	1.05303	1.19048	1.392
BMS-3	LIMK1/2	1.2	1.38788	1.3631	1.632
BMS-777607	TAM Receptor,c-Met	1.18806	1.5303	1.05357	1.672
Bortezomib (PS-341)	Proteasome	1.10448	1.68182	0.672619	1.528
C646	Histone Acetyltransferase, p300	0.889552	0.695455	2.06548	1.008
C75	FASN	1.16418	0.883333	1.13095	1.424
Cabozantinib	VEGFR2, c-Met, Axl	1.29701	0.816667	1.20833	1.056
CCF642	Protein disulfide isomerases	2.98507	4.07576	1.06548	3.232
CCG-1423	RhoA	0.802985	0.572727	1.25	1.064
Celecoxib	COX-2	1.31642	0.590909	1.42857	1.104
CFI-400945	PLK4	1.06567	1.2	1.24405	1.848
CHIR-99021 (CT99021) HCl	GSK-3	0.819403	0.845455	0.821429	1.056
Cilengitide trifluoroacetate	Integrin (αvβ3, αvβ5)	0.6	0.454545	0.928571	0.44
Crizotinib (PF-02341066)	ALK, c-Met	0.831343	1.43182	1.1369	1.496
CRT0066101	PKD1/2/3	1.67164	0.862121	1.09524	0.896
D 4476	Casein Kinase 1	0.813433	1.14697	1.00595	0.992
Dasatinib	Bcr-Abl,c-Kit,Src	0.797015	0.948485	1.52976	0.656
DDR1-IN-2	Discoidin Domain Receptor	0.926866	1.09091	1.04167	0.84
Decitabine	DNA Methyltransferase	0.685075	0.733333	1.25	1.192
Dinaciclib (SCH727965)	CDK1/2/5/9	0.837313	0.601515	0.613095	0.6888
Dynasore	Dynamin1/2	0.88806	0.75	1.1131	0.792
Tomivosertib (eFT-508)	MNK1/2	0.807463	0.822727	1.02976	1.112
EHT 1864 2HCl	Rac family GTPase	0.6	0.574242	1.26786	0.92
Entinostat (MS-275)	HDAC	1.61194	1.69697	0.77381	0.952
EPZ015666(GSK3235025)	PRMT5	0.747761	0.539394	1.01786	0.92
Fasudil (HA-1077) HCl	ROCK2, PKA, PKG, PKC, MLCK	0.902985	0.678788	1.07738	0.968
Fingolimod	S1PR	0.876119	0.918182	0.767857	1.072
Fludarabine	DNA/RNA Synthesis,STAT1	0.861194	0.790909	1.05952	1.296
FX1	Bcl-6	1.00149	0.731818	1.08929	1.128
Gefitinib	EGFR	1.01493	1	1.31548	1.584
GKT137831	NADPH-oxidase NOX1/NOX4	0.859701	0.815152	1.01786	1.344
Glycyrrhizin (Glycyrrhizic Acid)	HMGB1, 11 beta-hydroxysteroid dehydrogenase	0.770149	0.957576	0.928571	1.392
Go 6983	PKC	9.34328	10.1212	5.47024	4.288
GSK2334470	PDK1	0.835821	1.07273	0.833333	1.248
GSK2656157	PERK	0.91791	0.701515	1.11905	1.28
GSK'872 (GSK2399872A)	RIP3 kinase	0.676119	0.592424	1.32738	1.336
GSK923295	Kinesin	1.19552	0.887879	1.99405	0.832
GSK-J4	Histone Demethylase (JMJD3, UTX)	0.934328	0.622727	0.958333	0.7168
I-BRD9	BRD9	0.726866	0.475758	0.720238	0.5936
Ibrutinib	BTK	1.21791	0.828788	1.39881	1.648
ICG-001	Wnt/β-catenin/TCF	1.16567	2.28788	0.934524	1.512
IKK-16 (IKK Inhibitor VII)	IκB/IKK/LRRK2	1.52239	1.07879	1.04762	1.152
IPA-3	PAK1	1.2403	0.709091	2.02381	0.912
IPI-549	PI3K-γ	0.729851	1.15606	0.845238	1.248
Ispinesib (SB-715992)	kinesin spindle protein (KSP)	1.11493	1.10303	1.08929	1.832
IWR-1-endo	Wnt/beta-catenin	1.08209	0.718182	1.375	1.064
JIB-04	Jumonji histone demethylase	1.55224	1.62121	1.02976	0.5672
JQ1	BET	0.729851	0.545455	0.708333	0.6248
K 858	Eg5	0.952239	0.792424	1.20833	1.16
kira6	IRE1α	2.31343	2.66667	0.666667	0.7336
KN-93 Phosphate	CaMKII	0.941791	1.08939	0.97619	1.392
Lanifibranor(IVA-337)	PPARα/δ/γ	1.13731	0.798485	1.23214	1.208
Lapatinib (GW-572016) Ditosylate	Rac and Cdc42	1.34627	0.909091	1.25	1.176
LDN-193189	ALK2, ALK3	0.785075	3.83333	1.03571	2.12
Lenvatinib	VEGFR2/3, PDGFRβ, FGFR1, PDGFRα	1.45672	0.512121	1.25	1.232
LGK-974	PORCN	1.02239	0.590909	1.42857	1.72
Lifirafenib (BGB-283)	Raf,EGFR	0.934328	1.11515	0.625	0.84
Linsitinib (OSI-906)	IGF-1R	1.26269	1.09545	1.15476	1.416
LLY-507	SMYD2	1.06716	1.02576	1.48214	1.744
L-NAME HCl	NOS	0.804478	0.718182	1.07143	1.408
Losmapimod (GW856553X)	p38α, p38β	0.698507	1.15303	0.958333	1.216
Lovastatin	HMGCR	1.17164	1.2803	0.970238	0.848
Luminespib (AUY-922, NVP-AUY922)	HSP90 (HSP90α/β)	0.973134	0.643939	0.863095	0.492
LY2109761	TGF-β receptor type I/II	1.26716	0.669697	1.41667	1.168
LY2584702	p70S6K	1.2403	0.64697	1.60714	1.224
LY2874455	FGFR,VEGFR	1.43284	1.33485	1.3631	1.208
LY310762	5-HT1D	1.12239	0.971212	1.15476	1.368
MBQ-167	Rac, Cdc42	1.91045	2.37879	2.6369	1.304
Metformin	AMPK	1.12388	0.636364	1.3631	1.144
MI-2 (MALT1 inhibitor)	MALT1	1.09701	0.862121	1.20238	1.128
MI-773 (SAR405838)	Mdm2	0.843284	0.630303	1.09524	0.6296
MK-2206 2HCl	Akt1/2/3	1.02985	0.922727	1.42262	1.192
ML141	cdc42	0.840299	0.590909	1.92262	0.784
ML167	Cdc2-like kinase 4 (Clk4)	0.825373	0.583333	1.18452	1.04
ML385	NRF2	0.689552	1.15303	1.04167	1.736
ML-7 HCl	MLCK, PKA, PKC	0.776119	0.501515	0.988095	0.6264
Monastrol	KIF11	0.656716	0.425758	0.988095	0.6808
MS023	PRMT	0.864179	0.769697	2.10119	1.088
MSC2530818	CDK8	0.667164	0.524242	1.0119	0.848
Navitoclax (ABT-263)	Bcl-xL, Bcl-2, Bcl-w	2.08955	0.839394	1.11905	0.6248
Nemiralisib (GSK2269557)	PI3Kδ	0.79403	0.686364	1.23214	1.064
Neratinib (HKI-272)	EGFR,HER2	1.10448	0.840909	1.19048	1.112
NH125	eEF-2 kinase,PKC, PKA, CaMKII	2.65672	1.66667	0.738095	1.024
Nifuroxazide	STAT1/3/5	0.808955	0.787879	1.20238	1.312
NSC 207895	MDMX	0.979104	0.854545	1.28571	0.968
NU7441 (KU-57788)	DNA-PK	0.740299	0.392424	0.785714	0.5424
NVP-BHG712	EphB4	0.840299	1.21515	1.03571	0.984
OICR-9429	WDR5-MLL	0.916418	0.772727	1.01786	0.976
Olaparib	PARP1/2	1.25224	0.542424	1.18452	1.032
Omipalisib (GSK2126458, GSK458)	mTOR,PI3K	1.12985	0.627273	0.797619	0.6032
Orantinib (TSU-68, SU6668)	PDGFR	1.0806	0.884848	1.05357	1.016
ORY-1001 (RG-6016) 2HCl	LSD1	0.764179	0.624242	1.125	0.816
OTS514 hydrochloride	TOPK	1.23582	1.59091	0.499405	1.016
OTSSP167	MELK	2.20896	1.80303	1.08333	1.304
Paclitaxel	Microtubule	0.655224	0.995455	1.29167	0.7728
Palbociclib (PD-0332991)	CDK4/6	0.847761	0.713636	0.863095	1.16
Panobinostat	HDAC	1.06119	2.16667	0.785714	0.872
Pexidartinib (PLX3397)	CSF-1R,c-Kit	0.822388	1.17576	0.886905	1.336
PF-06273340	Trk receptor	0.832836	1.09394	1.05357	1.128
PF-3758309	PAK	1.08657	0.813636	0.556548	1.44
PF-4708671	S6K1	1.0791	1.25909	1.0119	1.432
PF-562271	FAK	0.959701	0.810606	1.5119	0.74
PFI-2 HCl	SETD7	0.865672	0.428788	0.904762	0.5504
PFI-3	SMARCA	0.729851	0.380303	0.928571	0.636
PFK158	PFKFB3	0.828358	0.578788	1.06548	0.984
PHA-665752	c-Met	2.62687	4.81818	44.1369	34.48
Picropodophyllin (PPP)	IGF-1R	1.73134	3.10606	1.79762	1.512
Pinometostat (EPZ5676)	DOT1L	0.629851	0.45303	1.01786	0.6592
Prexasertib HCl (LY2606368)	CHK1/2, RSK	1.16418	0.733333	0.89881	0.532
PT2385	HIF-2α	0.540299	0.451515	1.00595	0.6128
PTC-209	BMI-1	0.732836	0.881818	1.03571	0.7656
PX-478 2HCl	HIF-1α	0.6	0.669697	1.14881	1.176
QNZ (EVP4593)	NF-κB,TNF-alpha	0.901493	0.739394	1.67857	1.56
Quizartinib (AC220)	FLT3	0.922388	0.713636	1.02976	1.248
Rabusertib (LY2603618)	CHK1	0.858209	0.651515	1.31548	0.816
Ralimetinib (LY2228820)	p38α	1.18507	1.05909	1.05952	0.96
Rapamycin (Sirolimus)	mTOR	1.13881	0.774242	1.10119	1.192
Regorafenib	c-RET,VEGFR	1.11343	0.681818	1.10119	0.84
RI-1	RAD51	0.901493	1	0.708333	1.24
RO4929097	γ secretase	0.931343	0.662121	1.29167	1.072
Ruxolitinib (INCB018424)	JAK1/2	1.3791	1.3697	1.11905	1.472
S3I-201	STAT3	1.16866	0.636364	1.25	1.128
Saracatinib (AZD0530)	Src	0.792537	0.562121	0.922619	0.5832
SBI-0640756	eIF4G1	2.55224	2.86364	0.964286	0.848
SCH772984	ERK1/2	1.07761	0.943939	1.24405	0.912
Selinexor (KPT-330)	CRM1	1.41194	0.854545	1.04167	0.984
Selisistat (EX 527)	SIRT1	0.653731	0.65	2.07143	1.024
Selonsertib (GS-4997)	ASK1	1.09552	1.11667	0.982143	0.816
Senexin A	CDK8/19	0.938806	0.640909	1.04762	0.888
SGC2085	CARM1	0.931343	0.471212	1.70833	0.7144
SGC-CBP30	CREBBP/EP300	0.750746	0.918182	0.922619	0.848
SH-4-54	STAT3/5	1.06119	0.868182	1.34524	1.024
Silmitasertib (CX-4945)	Casein Kinase 2	0.791045	1.57576	0.779762	0.824
Simvastatin	HMGCR	1.01493	1.08333	1.30952	1.824
SKI II	SphK	0.656716	0.666667	1.2619	0.6144
Sorafenib	VEGFR2, Raf	1.22388	1.33788	1.26786	1.528
Sotrastaurin	PKC	3.49254	2.68182	2.9881	1.888
SP600125	JNK	0.946269	0.989394	1.26786	1.336
SRPIN340	SRPK	1.2209	0.65	1.67262	1.16
STO-609	CaM-KK	1.09104	1.4303	1.01786	1.04
Sunitinib	VEGFR2, PDGFRβ	48.9254	32.5606	20.3274	17.712
Taladegib (LY2940680)	Hedgehog, Smoothened	1.09851	0.607576	1.38095	1.136
TAME	APC	1.00896	0.583333	1.76786	0.936
Taselisib (GDC 0032)	PI3Kα/δ/γ	0.832836	0.837879	0.672619	0.7928
Tazemetostat (EPZ-6438)	EZH2	0.81791	0.527273	0.839286	0.968
TGX-221	p110β	1.00299	0.798485	0.97619	0.952
TH588	MTH1	0.850746	0.493939	0.958333	0.928
Thiomyristoyl	SIRT1/2	0.749254	0.422727	1.07143	0.5232
THZ1	CDK7	1.79104	1.02273	1.39881	1.208
Tie2 kinase inhibitor	Tie-2	1.1	0.792424	1.56548	1.36
Tofacitinib (CP-690550) Citrate	JAK1/2/3	0.747761	1.12879	0.880952	1.328
Tolcapone	COMT	1.58209	0.930303	1.47619	1.376
Tozasertib (VX-680, MK-0457)	Aurora Kinase	1.17015	0.862121	1.53571	0.7064
Trametinib (GSK1120212)	MEK1/2	1.58209	0.781818	0.922619	0.848
TWS119	GSK-3β	0.802985	1.27576	1.23214	1.312
UNC0379	SETD8	1.00448	0.737879	1.34524	1.456
UNC1999	EZH1/2	1.16269	0.581818	0.964286	0.6136
URMC-099	MLK, LRRK2, ABL1	1.1597	1.30909	0.732143	0.84
Veliparib (ABT-888)	PARP1/2	0.610448	0.427273	0.934524	0.636
Venetoclax (ABT-199, GDC-0199)	Bcl-2	1.40597	1.09697	2.02976	1.064
Verteporfin	YAP/TEAD, VDA	0.937313	0.684848	0.77381	0.3424
Vismodegib (GDC-0449)	Hedgehog/Smoothened	1.1403	0.525758	1.45238	1.144
Volasertib (BI 6727)	PLK	1.2403	1.38788	1.40476	0.856
Vorinostat (SAHA, MK0683)	HDAC	1.37612	1.57576	0.702381	0.952
WNK463	WNK	0.786567	0.680303	1.82143	1.08
WZ4003	NUAK	0.946269	0.759091	1.17262	1.176
XAV-939	tankyrase1/2	1.09403	0.60303	1.34524	0.7992
XMD16-5	TNK2	0.68209	1.15455	1.50595	1.952
XMD8-92	BMK1/ERK5	0.886567	0.95	1.1131	0.7488
XMU-MP-1	MST1/2	1.52239	1.05606	0.880952	0.984
Y-27632 2HCl	ROCK1/2	0.835821	0.568182	1.26786	0.976
YM155 (Sepantronium Bromide)	Survivin	0.970149	2.10606	0.60119	1.464
YM201636	PIKfyve, p110α	0.549254	0.710606	0.809524	0.6272
Zanubrutinib	BTK	1.1209	1.19848	1.10714	1.296
