# Supplementary material for: BRD4‐IRF1 axis regulates chemoradiotherapy‐induced PD‐L1 expression and immune evasion in non‐small cell lung cancer
Source: Clin Transl Med. 2022 Jan 26;12(1):e718. doi: 10.1002/ctm2.718 (PMC8792480; doi:10.1002/ctm2.718)
Supplement: Supplementary file 2 — Table S2 Gene lists related to the JQ1 signatures. [file CTM2-12-e718-s001.xlsx]

## Sheet: Table S2
Table S2 related the JQ1 signatures in Figure 2
List of differentially expressed gene between JQ1-treated A549/vehicle-treated A549(Fold Change) by RNA-seq (Figure 2H and 2I)					List of Interferon gama response gene (Figure2I)		List of adaptive immune system gene (Figure2I)
GeneSymbol	Log2(Fold Change)	P-Value	regulate		HALLMARK_INTERFERON_GAMMA_RESPONSE (GSEA)		REACTOME_ADAPTIVE_IMMUNE_SYSTEM (GSEA)
MED24	-1.97915	0	down		AC124319.1		AC004156.1
CYP24A1	-2.06965	0	down		ADAR		AC006538.1
ABCC2	-1.55604	0	down		APOL6		AC010605.1
VCAN	-1.49946	0	down		ARID5B		AC027237.1
MYLK	-1.86259	0	down		ARL4A		AC080038.1
PFN2	-1.09927	0	down		AUTS2		AC124319.1
MGLL	-1.4829	0	down		B2M		ACTR10
ZNF532	-3.72222	0	down		BANK1		ACTR1A
LAMB1	-1.032	0	down		BATF2		ACTR1B
NRP1	-1.3237	0	down		BPGM		AHCYL1
MCM5	-1.51981	0	down		BST2		AKT1
TRIB3	-1.06458	0	down		BTG1		AKT2
CAV1	-1.45209	0	down		C1R		AKT3
MET	-1.06889	0	down		C1S		ANAPC1
DKK1	-1.46213	0	down		CASP1		ANAPC10
ALDH3A1	-1.04788	0	down		CASP3		ANAPC11
HAVCR1	-3.55589	0	down		CASP4		ANAPC13
DPYSL3	-1.15117	0	down		CASP7		ANAPC2
PMEPA1	-1.40552	0	down		CASP8		ANAPC4
EREG	-1.09323	0	down		CCL2		ANAPC5
LIF	-1.94717	0	down		CCL5		ANAPC7
TNS4	-3.41707	0	down		CCL7		AP1B1
MORC4	-1.30717	0	down		CD274		AP1G1
MICAL2	-1.00532	0	down		CD38		AP1M1
HNRNPA1	-1.01137	0	down		CD40		AP1M2
TNS3	-2.00544	0	down		CD69		AP1S1
HNRNPD	-1.3812	0	down		CD74		AP1S2
AMIGO2	-1.38635	0	down		CD86		AP1S3
HDGF	-1.24386	0	down		CDKN1A		AP2A1
MALL	-1.66052	0	down		CFB		AP2A2
CPLX2	-4.09187	0	down		CFH		AP2B1
HMGA2	-1.57226	0	down		CIITA		AP2M1
PRSS23	-1.3662	0	down		CMKLR1		AP2S1
STOML2	-1.12018	0	down		CMPK2		AREL1
NNMT	-2.0139	0	down		CMTR1		ARF1
SMAD3	-1.03419	0	down		CSF2RB		ARIH2
TPM4	-1.15054	0	down		CXCL10		ASB1
KRT80	-2.19753	0	down		CXCL11		ASB10
HNRNPA3	-1.30342	0	down		CXCL9		ASB11
TRIML2	-3.35471	0	down		DDX58		ASB12
PCED1B	-2.71218	0	down		DDX60		ASB13
PAPPA	-2.19176	0	down		DHX58		ASB14
ARL4C	-1.01381	0	down		EIF2AK2		ASB15
LINC01468	-2.36343	0	down		EIF4E3		ASB16
CCAT1	-3.84208	0	down		EPSTI1		ASB17
ANXA8L1	-1.96379	0	down		FAS		ASB18
AC245041.3	-3.69616	0	down		FCGR1A		ASB2
IL11	-2.84595	5.18424e-292	down		FGL2		ASB3
MSI2	-1.7063	6.5054e-292	down		FPR1		ASB4
CSGALNACT1	-1.70408	1.47196e-282	down		GBP4		ASB5
DGKD	-1.12026	2.88474e-281	down		GBP6		ASB6
TGFB2	-1.53791	1.62989e-270	down		GCH1		ASB7
VCAM1	-2.22973	1.0687e-268	down		GPR18		ASB8
OAS3	-1.7466	3.40002e-265	down		GZMA		ASB9
CASC19	-2.9419	1.74935e-259	down		HELZ2		ATG7
CHD3	-1.22668	4.12605e-254	down		HERC6		B2M
TGFBI	-1.03515	1.05187e-252	down		HIF1A		BCAP31
KCTD15	-2.00543	1.82541e-251	down		HLA-A		BCL10
NRG1	-1.29165	7.84407e-248	down		HLA-B		BLK
KCNMA1	-1.25324	6.83588e-243	down		HLA-DMA		BLMH
MRPL3	-1.53804	8.58036e-241	down		HLA-DQA1		BLNK
XPOT	-1.00292	1.42423e-238	down		HLA-DRB1		BTBD1
ELFN2	-2.55722	3.68503e-237	down		HLA-G		BTBD6
MMP24	-2.39423	5.70413e-230	down		ICAM1		BTK
PKP3	-2.28885	1.46401e-227	down		IDO1		BTLA
DNAJC7	-1.35631	4.16191e-224	down		IFI27		BTN1A1
IVNS1ABP	-1.69363	6.35001e-215	down		IFI30		BTN2A1
TNFAIP2	-1.00232	4.93953e-213	down		IFI35		BTN2A2
AC018629.1	-2.42263	1.93784e-210	down		IFI44		BTN3A1
SYNE1	-1.03748	6.21588e-210	down		IFI44L		BTN3A2
RASSF2	-1.88234	7.71219e-208	down		IFIH1		BTN3A3
FMNL1	-1.72189	8.60256e-204	down		IFIT1		BTNL2
AGR2	-1.41511	6.4808e-202	down		IFIT2		BTNL8
SENP3	-1.20041	7.94188e-200	down		IFIT3		BTNL9
ECT2	-1.05656	7.91903e-198	down		IFITM2		BTRC
PTPA	-1.49866	2.44424e-193	down		IFITM3		C3
PLAU	-1.56505	1.33287e-191	down		IFNAR2		CALM1
IPO8	-2.14952	9.0617e-190	down		IL10RA		CALR
FRG1HP	-1.51054	1.65498e-188	down		IL15		CANX
NDC1	-1.60537	2.29929e-186	down		IL15RA		CAPZA1
MCM2	-1.07503	1.98711e-185	down		IL18BP		CAPZA2
MISP	-1.44482	9.91908e-185	down		IL2RB		CAPZA3
SMARCE1	-1.05309	1.19011e-182	down		IL4R		CAPZB
MUC5AC	-1.42326	7.52182e-180	down		IL6		CARD11
RAD50	-1.44712	7.54733e-180	down		IL7		CBLB
TMEM94	-1.99563	7.22647e-179	down		IRF1		CBLL2
CFLAR	-1.26249	7.43429e-179	down		IRF2		CCNF
CLMP	-1.53216	1.89194e-175	down		IRF4		CD101
PFAS	-1.14489	4.52026e-175	down		IRF5		CD14
MOK	-1.72209	5.86787e-175	down		IRF7		CD160
IGFN1	-1.92267	2.93344e-172	down		IRF8		CD19
TNS2	-2.61475	3.59314e-164	down		IRF9		CD1A
JADE2	-1.68335	7.41292e-164	down		ISG15		CD1B
ZNF507	-1.46825	2.87081e-163	down		ISG20		CD1C
SIRPA	-1.71066	6.11236e-163	down		ISOC1		CD1D
MYEOV	-1.26657	2.55228e-161	down		ITGB7		CD200
WWC1	-1.03293	2.88229e-161	down		JAK2		CD200R1
C15orf52	-1.49649	1.6678e-160	down		KLRK1		CD207
FAM136A	-1.03554	2.1851e-160	down		LAP3		CD209
IGF2	-1.15496	1.93591e-159	down		LATS2		CD22
TMEM156	-1.58525	5.02378e-156	down		LCP2		CD226
ADGRG1	-1.85946	7.19038e-156	down		LGALS3BP		CD247
NUP205	-1.36081	8.28209e-156	down		LY6E		CD274
HPGD	-1.87226	1.68493e-154	down		LYSMD2		CD28
SERPINH1	-1.42829	1.16693e-152	down		MARCHF1		CD300A
UTP18	-1.46653	5.24817e-152	down		METTL7B		CD300C
IFRD2	-1.39092	9.87705e-152	down		MT2A		CD300E
ELK3	-1.08304	1.47659e-151	down		MTHFD2		CD300LB
CCDC80	-1.1807	4.06423e-148	down		MVP		CD300LD
CPSF2	-1.13123	4.95652e-148	down		MX1		CD300LF
ST6GAL2	-1.57808	3.71705e-146	down		MX2		CD300LG
ANXA8	-2.38504	1.19922e-142	down		MYD88		CD33
MTMR2	-1.66232	2.54914e-141	down		NAMPT		CD34
KAT2A	-1.0731	1.20179e-139	down		NCOA3		CD36
KCNQ3	-2.56244	1.44751e-138	down		NFKB1		CD3D
EDN1	-1.32685	2.41248e-138	down		NFKBIA		CD3E
FANCI	-1.20932	8.77502e-137	down		NLRC5		CD3G
GTF3C6	-1.80221	5.67939e-134	down		NMI		CD4
ERF	-1.17652	1.58755e-133	down		NOD1		CD40
BUB1B	-1.20697	1.11308e-132	down		NUP93		CD40LG
LPAR1	-1.29241	1.70513e-132	down		OAS2		CD74
STAT6	-1.07877	4.41456e-131	down		OAS3		CD79A
ANP32E	-1.23093	6.80603e-131	down		OASL		CD79B
SORBS3	-1.70247	1.43165e-130	down		OGFR		CD80
RIN2	-1.6921	2.66526e-130	down		P2RY14		CD81
TM4SF18	-3.79883	4.20867e-130	down		PARP12		CD86
PUM3	-1.04105	1.24553e-129	down		PARP14		CD8A
PBX1	-1.54834	8.0436e-129	down		PDE4B		CD8B
UGT2B7	-2.1186	1.32164e-127	down		PELI1		CD96
TCOF1	-1.10073	4.77434e-127	down		PFKP		CD99
SYDE1	-1.53808	6.32615e-127	down		PIM1		CDC16
NUP107	-1.12229	1.92415e-126	down		PLA2G4A		CDC20
BRCA1	-1.15034	2.33515e-126	down		PLSCR1		CDC23
CXCL1	-1.68065	1.76646e-125	down		PML		CDC26
DARS	-1.08794	2.22668e-125	down		PNP		CDC27
TBL1XR1	-1.33048	3.00182e-125	down		PNPT1		CDC34
WDR35	-1.50546	4.2577e-125	down		PSMA2		CDC42
MLLT11	-1.35388	6.99049e-125	down		PSMA3		CDH1
INTS3	-1.73063	1.57798e-124	down		PSMB10		CENPE
TGFB1I1	-1.82415	1.15083e-123	down		PSMB2		CHUK
ZWILCH	-1.78461	1.8049e-123	down		PSMB8		CLEC2B
MLLT6	-1.14126	4.51174e-122	down		PSMB9		CLEC2D
PHF19	-1.90568	7.41342e-122	down		PSME1		CLEC4G
KNTC1	-1.51061	1.20049e-121	down		PSME2		CLTA
APOBEC3C	-2.03727	7.28362e-121	down		PTGS2		CLTC
STAMBPL1	-1.8826	2.40511e-120	down		PTPN1		COL17A1
SYTL2	-1.56603	7.73919e-120	down		PTPN2		COL1A1
APH1A	-1.00012	1.62802e-119	down		PTPN6		COL1A2
TRIP13	-1.25402	4.6438e-119	down		RAPGEF6		COL2A1
SHANK2	-1.26475	2.00267e-118	down		RBCK1		COL3A1
PLEKHG4	-1.39294	2.71885e-118	down		RIPK1		COLEC12
SMCHD1	-1.07857	7.30627e-118	down		RIPK2		CRTAM
USP24	-1.19874	8.70422e-118	down		RNF31		CSK
NDUFS2	-1.03898	7.72076e-116	down		RSAD2		CTLA4
NSD1	-1.08533	8.55355e-116	down		RTP4		CTSA
PPFIBP2	-2.49412	7.00431e-115	down		SAMD9L		CTSB
DNAAF5	-1.20131	4.96059e-114	down		SAMHD1		CTSC
GPRIN2	-1.37841	6.62134e-114	down		SECTM1		CTSD
UTP20	-1.01629	4.72512e-113	down		SELP		CTSE
TOPBP1	-1.26795	2.47229e-112	down		SERPING1		CTSF
XDH	-2.52495	4.10072e-111	down		SLAMF7		CTSH
CXCL3	-1.27945	5.2625e-111	down		SLC25A28		CTSK
MTA3	-1.75343	1.03067e-109	down		SOCS1		CTSL
SEMA6B	-2.07157	1.04407e-109	down		SOCS3		CTSO
NPR3	-1.89631	1.24334e-109	down		SOD2		CTSS
DARS2	-1.50144	5.98825e-109	down		SP110		CTSV
PPIL1	-1.60902	3.08554e-108	down		SPPL2A		CUL1
UBE2E1	-1.13313	1.67393e-107	down		SRI		CUL2
RAD51AP1	-2.47201	1.78555e-107	down		SSPN		CUL3
FAM196B	-1.63179	4.40748e-107	down		ST3GAL5		CUL5
FADS2	-1.40814	5.45768e-107	down		ST8SIA4		CUL7
ITPA	-1.25248	2.39842e-106	down		STAT1		CXADR
HNF1B	-1.86743	2.55622e-105	down		STAT2		CYBA
FOXM1	-1.2609	7.18058e-104	down		STAT3		CYBB
IGF2BP3	-1.11298	2.75218e-103	down		STAT4		DAPP1
ZBTB4	-1.02051	1.71179e-102	down		TAP1		DCAF1
SMYD5	-1.17669	2.88008e-102	down		TAPBP		DCTN1
ZNF618	-1.73763	7.41225e-102	down		TDRD7		DCTN2
C16orf62	-1.35649	1.18721e-101	down		TNFAIP2		DCTN3
RNF182	-1.59611	1.594e-101	down		TNFAIP3		DCTN4
KCNJ2	-2.01259	5.32309e-101	down		TNFAIP6		DCTN5
WDR76	-1.26031	3.05712e-99	down		TNFSF10		DCTN6
TTC27	-1.45075	2.7808e-98	down		TOR1B		DET1
OAS1	-2.02953	4.57593e-98	down		TRAFD1		DNM1
ZWINT	-1.02384	5.34743e-98	down		TRIM14		DNM2
LTBP2	-3.03959	6.15034e-98	down		TRIM21		DNM3
KIAA1522	-1.14785	6.93331e-98	down		TRIM25		DTX3L
MITF	-1.11036	1.55122e-97	down		TRIM26		DYNC1H1
IL31RA	-1.48429	2.0314e-97	down		TXNIP		DYNC1I1
UGT1A1	-2.48485	5.71739e-97	down		UBE2L6		DYNC1I2
CDK5RAP2	-1.24659	8.30466e-97	down		UPP1		DYNC1LI1
CRYZ	-1.20126	1.26151e-96	down		USP18		DYNC1LI2
TOMM40L	-2.71726	2.8536e-96	down		VAMP5		DYNLL1
TARS2	-1.85593	5.98026e-96	down		VAMP8		DYNLL2
GOSR1	-1.02986	7.65429e-96	down		VCAM1		DZIP3
FERMT1	-1.67605	9.31074e-96	down		WARS		ELOB
MYBL1	-1.21055	1.8339e-95	down		XAF1		ELOC
MBTPS2	-1.18104	4.28096e-95	down		XCL1		ENAH
C1R	-1.11392	4.43847e-95	down		ZBP1		ERAP1
TRIP6	-1.68258	1.09148e-94	down		ZNFX1		ERAP2
C1orf106	-1.87444	2.06146e-94	down				EVL
USP40	-1.45304	2.68844e-94	down				FBXL12
ATP9A	-1.79146	3.2075e-94	down				FBXL13
PARP14	-1.28841	5.43729e-93	down				FBXL14
RAP1GAP2	-2.14014	7.66271e-93	down				FBXL15
BDNF	-1.36994	9.12763e-93	down				FBXL16
GGT5	-1.21121	5.1956e-91	down				FBXL18
CDC42EP1	-1.11437	8.93877e-91	down				FBXL19
PBX2	-1.62706	2.0467e-90	down				FBXL20
FANCG	-1.4062	4.03889e-90	down				FBXL22
CEP57	-1.2116	8.23149e-90	down				FBXL3
C11orf68	-1.07756	1.00757e-89	down				FBXL4
CYB561	-1.30178	3.8663e-89	down				FBXL5
PKMYT1	-1.08068	4.39163e-89	down				FBXL7
CLDN2	-4.1035	7.41805e-89	down				FBXL8
EXD2	-2.00428	1.89116e-88	down				FBXO10
RIN3	-1.64981	1.96789e-88	down				FBXO11
CNN2	-1.0377	3.17744e-87	down				FBXO15
DIO2	-3.67775	8.26871e-87	down				FBXO17
MGAT5B	-1.28031	1.68175e-86	down				FBXO2
B3GALT5	-3.635	2.91351e-86	down				FBXO21
ADCY7	-2.13638	3.91737e-86	down				FBXO22
NAV1	-1.02104	6.90169e-86	down				FBXO30
FANCD2	-1.7579	1.53998e-85	down				FBXO31
RBBP9	-1.33382	2.31918e-85	down				FBXO32
MTX3	-1.34199	2.49763e-85	down				FBXO4
ZMYM3	-1.50046	7.37472e-85	down				FBXO40
PLEKHA7	-1.23679	7.57519e-85	down				FBXO41
ICE2	-1.1837	9.66091e-85	down				FBXO44
TMEM184A	-2.4652	1.2313e-84	down				FBXO6
ANXA3	-1.4536	1.93403e-84	down				FBXO7
BAHCC1	-1.25614	2.62078e-84	down				FBXO9
WDHD1	-1.129	3.62246e-84	down				FBXW10
PRMT3	-1.09504	4.82674e-84	down				FBXW11
DCLRE1A	-1.56693	1.0393e-83	down				FBXW12
MSANTD3	-1.3442	1.91765e-83	down				FBXW2
SENP1	-1.88457	2.09293e-83	down				FBXW4
CLPP	-1.17624	3.01117e-83	down				FBXW5
TET3	-1.26857	6.53727e-83	down				FBXW7
APOL1	-1.26405	9.06985e-83	down				FBXW8
APOBEC3B	-2.06303	2.19675e-82	down				FBXW9
TBC1D5	-1.04698	8.38384e-82	down				FCGR1A
AC022613.1	-1.67215	1.45513e-81	down				FCGR1B
NAV3	-1.06089	1.48263e-81	down				FCGR2B
NELFCD	-1.19517	1.48779e-80	down				FCGR3A
ZMYND8	-2.10062	1.65911e-80	down				FKBP1A
ANGPT1	-3.33423	8.13453e-80	down				FYB1
CCDC106	-1.45901	2.34034e-79	down				FYN
DTX3	-2.31821	2.54734e-79	down				FZR1
DDB2	-1.06988	2.8717e-79	down				GAN
PPIP5K2	-1.09868	3.34882e-79	down				GLMN
MTMR1	-1.16578	5.80211e-79	down				GRAP2
FOPNL	-1.05182	1.97518e-78	down				GRB2
SLC25A43	-1.48932	5.70637e-77	down				HACE1
ZBTB7B	-1.34045	1.76929e-76	down				HCST
MCM8	-1.06786	2.00436e-75	down				HECTD1
ADAMTS10	-1.82176	2.48837e-75	down				HECTD2
PRIM1	-1.06059	2.5044e-75	down				HECTD3
MAP3K10	-1.7247	2.08549e-74	down				HECW2
ALKBH8	-1.76199	2.34442e-74	down				HERC1
APOL6	-1.4934	2.60541e-74	down				HERC2
PEMT	-1.88264	2.78489e-74	down				HERC3
CAMK1D	-1.72239	3.7741e-74	down				HERC4
FBLIM1	-2.63558	6.6577e-74	down				HERC5
ATP10A	-1.65519	1.07882e-73	down				HERC6
NEXN	-1.92969	6.59258e-73	down				HLA-A
ANKRD30A	-1.2462	1.77955e-72	down				HLA-B
LEPROT	-1.20655	4.39596e-72	down				HLA-C
CDC23	-1.05366	5.01733e-72	down				HLA-DMA
PDE7B	-1.71826	7.80384e-72	down				HLA-DMB
FAM171A1	-1.52823	1.12053e-71	down				HLA-DOA
SMC2	-1.10489	7.27185e-71	down				HLA-DOB
RAB29	-1.61701	8.43431e-71	down				HLA-DPA1
H2AFY2	-1.58761	1.30763e-70	down				HLA-DPB1
METTL5	-1.26381	1.67983e-70	down				HLA-DQA1
B4GAT1	-1.46191	4.0931e-70	down				HLA-DQA2
GLIPR1	-1.28152	9.79324e-70	down				HLA-DQB2
HAUS5	-1.2629	1.5521e-69	down				HLA-DRA
MUM1	-1.23095	1.69667e-69	down				HLA-DRB1
TRPA1	-2.01222	1.71961e-69	down				HLA-DRB3
TMEM218	-2.09167	2.46339e-69	down				HLA-DRB4
DMTN	-1.86228	3.18956e-69	down				HLA-DRB5
IFT81	-1.57981	5.14518e-69	down				HLA-E
QRSL1	-1.6171	1.80908e-68	down				HLA-F
RNF214	-1.57055	5.27038e-68	down				HLA-G
LINC00941	-1.47574	1.2054e-67	down				HRAS
RAD51D	-1.20351	1.67337e-67	down				HSPA5
FOXA2	-1.26041	2.88909e-67	down				HUWE1
SEMA3A	-1.55233	3.01381e-67	down				ICAM1
PIGB	-1.88595	8.72501e-67	down				ICAM2
RPH3AL	-1.47331	9.71193e-67	down				ICAM3
MMS22L	-1.5285	2.6551e-66	down				ICAM4
CENPK	-1.40648	3.41648e-66	down				ICAM5
GABRA5	-1.43907	4.08843e-66	down				ICOS
MRPL11	-1.21753	4.50054e-66	down				ICOSLG
MIR4435-2HG	-1.04684	5.1571e-66	down				IFI30
DTX3L	-1.43637	8.39343e-66	down				IFITM1
SBF2	-1.07925	1.40994e-65	down				IGHD
DBNDD2	-2.64397	2.00269e-65	down				IGHM
RAD18	-1.09955	2.38197e-65	down				IGHV1-2
DSN1	-1.20712	2.99801e-65	down				IGHV1-46
SCARA3	-1.76153	3.17593e-65	down				IGHV1-69
RCC1L	-1.15073	4.74626e-65	down				IGHV2-5
SLAMF7	-2.50082	5.32412e-65	down				IGHV2-70
TXNRD2	-1.7123	6.34453e-65	down				IGHV3-11
CC2D2A	-1.52364	1.08372e-64	down				IGHV3-13
CC2D1A	-1.29463	1.08768e-64	down				IGHV3-23
PARP2	-1.12973	1.44805e-64	down				IGHV3-30
DDX58	-1.41645	2.30735e-64	down				IGHV3-33
IFI44L	-4.55031	3.08307e-64	down				IGHV3-48
RARG	-1.79699	3.45489e-64	down				IGHV3-53
GALC	-1.53765	4.35512e-64	down				IGHV3-7
CLIP4	-1.01571	4.97647e-64	down				IGHV4-34
MRPS15	-1.17483	6.23198e-64	down				IGHV4-39
ANXA6	-1.08281	9.49662e-64	down				IGHV4-59
CLCF1	-1.70142	1.36353e-63	down				IGKV1-12
PPP1R14A	-1.02821	2.79136e-63	down				IGKV1-16
EIF2D	-1.14014	4.0971e-63	down				IGKV1-17
ZNF219	-1.36774	1.48426e-62	down				IGKV1-33
IL7R	-4.5121	2.21299e-62	down				IGKV1-39
SLCO1B3	-1.42355	2.61656e-62	down				IGKV1-5
MYO5C	-2.11144	3.72809e-62	down				IGKV1D-12
ATP9B	-1.48527	4.68809e-62	down				IGKV1D-16
TSEN15	-1.0548	2.25785e-61	down				IGKV1D-33
C1QTNF1	-1.38795	4.26865e-61	down				IGKV1D-39
ARHGEF40	-1.53486	4.42001e-61	down				IGKV2-28
KIAA0391	-1.20189	4.50661e-61	down				IGKV2-30
MLKL	-1.26573	6.95477e-61	down				IGKV2D-28
ANKRD1	-1.30845	7.56752e-61	down				IGKV2D-30
MRPL23	-1.38824	8.95997e-61	down				IGKV2D-40
RCAN1	-1.30228	1.80389e-60	down				IGKV3-11
KIAA1524	-1.1232	6.75372e-60	down				IGKV3-15
EPB41L1	-1.00742	9.76238e-60	down				IGKV3-20
TP53I11	-2.21996	1.26178e-59	down				IGKV3D-20
KIAA0753	-1.19502	1.48561e-59	down				IGKV4-1
SGCD	-4.44774	2.31566e-59	down				IGKV5-2
AC002480.2	-2.96929	4.41241e-59	down				IGLC2
NPY4R	-1.39185	4.9545e-59	down				IGLC3
ARHGAP31	-1.64729	6.55428e-59	down				IGLV1-40
MYRF	-1.57107	2.05276e-58	down				IGLV1-44
BAIAP2L1	-1.12919	2.30997e-58	down				IGLV1-47
STK36	-1.22937	3.79942e-58	down				IGLV1-51
CHD1L	-1.07673	3.80767e-58	down				IGLV2-11
UNC50	-1.20865	6.82329e-58	down				IGLV2-14
EMG1	-1.42918	1.09126e-57	down				IGLV2-23
RBM41	-1.60213	1.911e-57	down				IGLV2-8
MAP7	-1.46811	2.03402e-57	down				IGLV3-1
KCNN4	-1.33317	2.17305e-57	down				IGLV3-19
PPWD1	-1.59745	2.39326e-57	down				IGLV3-21
DNAJC22	-1.36177	5.0927e-57	down				IGLV3-25
GINS2	-1.17044	7.66541e-57	down				IGLV3-27
ATE1	-1.01576	1.53619e-56	down				IGLV6-57
ARSE	-1.38269	1.651e-56	down				IGLV7-43
COQ8B	-1.04097	1.90897e-56	down				IKBKB
ARPIN	-1.26221	1.91834e-56	down				IKBKG
DDR1	-1.33874	2.39975e-56	down				INPP5D
AC092118.1	-2.98913	5.7513e-56	down				ITCH
CNTLN	-1.33589	6.69632e-56	down				ITGA4
NPEPL1	-1.85977	1.08978e-55	down				ITGAL
KCNH1	-1.48654	1.20408e-55	down				ITGAV
SGCE	-1.24818	1.6863e-55	down				ITGB1
ALDH1A3	-1.32462	5.71474e-55	down				ITGB2
SLC22A3	-1.27021	7.44594e-55	down				ITGB5
PPP1R13L	-1.22794	7.62472e-55	down				ITGB7
C1S	-1.06967	1.23644e-54	down				ITK
SCNN1A	-3.0443	1.52951e-54	down				ITPR1
FAM204A	-1.10503	1.60112e-54	down				ITPR2
RBL1	-1.10448	1.85059e-54	down				ITPR3
LRRC45	-1.24914	4.34672e-54	down				JAML
OTUB2	-2.3061	4.99879e-54	down				KBTBD13
IPO11	-1.36033	5.28829e-54	down				KBTBD6
RBL2	-1.19775	1.69216e-53	down				KBTBD7
LSM5	-1.31978	2.29736e-53	down				KBTBD8
ZBTB2	-1.72217	2.44825e-53	down				KCTD6
INTS14	-1.03996	2.4684e-53	down				KCTD7
TMEM237	-1.24835	2.4684e-53	down				KEAP1
CHIC1	-1.24811	3.57986e-53	down				KIF11
PRKCE	-1.03019	3.83302e-53	down				KIF15
LINC00707	-1.19055	5.71927e-53	down				KIF18A
ZNF689	-2.08578	1.54634e-52	down				KIF20A
ALKBH3	-1.50089	1.99964e-52	down				KIF22
GBP3	-1.93536	2.18808e-52	down				KIF26A
FYCO1	-1.21676	2.88565e-52	down				KIF2A
GPR39	-1.15195	6.92589e-52	down				KIF2B
FYB	-1.15236	8.87054e-52	down				KIF2C
SLC4A4	-1.15113	1.18895e-51	down				KIF3A
AC007128.1	-1.61158	1.20922e-51	down				KIF3B
CHST14	-1.40805	1.59496e-51	down				KIF3C
CTPS2	-1.42291	2.43522e-51	down				KIF4A
MAGOHB	-1.52243	2.63923e-51	down				KIF4B
TMEM144	-2.58668	5.40501e-51	down				KIF5A
PIGC	-1.01662	1.2168e-50	down				KIF5B
VPS52	-1.36429	1.56132e-50	down				KIFAP3
PBK	-1.21868	1.56967e-50	down				KIR2DL1
SUV39H1	-1.23046	1.68331e-50	down				KIR2DL3
AL354740.1	-1.91463	1.83488e-50	down				KIR2DL4
HAUS1	-1.60202	2.14611e-50	down				KIR3DL1
RAC3	-1.63891	2.23282e-50	down				KIR3DL2
TRAF1	-2.5262	2.38748e-50	down				KLC1
BRIX1	-1.10909	3.30968e-50	down				KLC2
HINT3	-1.2266	5.33415e-50	down				KLC3
TRAF5	-1.81376	5.61284e-50	down				KLC4
CHRAC1	-1.08708	5.83503e-50	down				KLHL11
TCTN2	-2.11804	6.1004e-50	down				KLHL13
FBXO41	-1.41916	1.0461e-49	down				KLHL2
AC026412.1	-1.79972	1.09441e-49	down				KLHL20
FAM98C	-1.14152	1.46673e-49	down				KLHL21
GPR161	-1.82582	2.1136e-49	down				KLHL22
AK4	-1.11486	2.43278e-49	down				KLHL25
AGBL5	-1.32769	3.2372e-49	down				KLHL3
TMEM168	-1.61604	3.72157e-49	down				KLHL41
BIN1	-1.55358	4.47266e-49	down				KLHL42
MKS1	-1.9523	6.68005e-49	down				KLHL5
GATB	-2.11514	1.05901e-48	down				KLHL9
HOMER3	-1.19164	1.10587e-48	down				KLRB1
ATP11C	-1.21537	2.01983e-48	down				KLRC1
IL6	-1.96648	2.4265e-48	down				KLRD1
BABAM2	-1.03758	2.73401e-48	down				KLRF1
CEBPZOS	-1.01248	4.15049e-48	down				KLRG1
WDR66	-2.17572	4.58245e-48	down				KLRK1
PDE1C	-3.29152	7.65876e-48	down				KRAS
RNF157	-1.72599	8.34899e-48	down				LAG3
TYRO3	-1.56027	1.0732e-47	down				LAIR1
RFC4	-1.03488	1.60956e-47	down				LAIR2
PRDM5	-1.96885	2.27008e-47	down				LAT
MR1	-1.69782	2.43615e-47	down				LCK
E2F2	-2.21524	2.80384e-47	down				LCP2
SPTBN2	-2.33002	2.88267e-47	down				LGMN
DLG4	-1.33225	3.19044e-47	down				LILRA1
RNASEH1-AS1	-1.50368	4.77629e-47	down				LILRA2
ABCG2	-1.36773	4.89798e-47	down				LILRA4
MCPH1	-1.96783	7.11741e-47	down				LILRA5
WIPF1	-1.55863	7.23993e-47	down				LILRA6
TNFSF12	-3.59852	1.23089e-46	down				LILRB1
CDH1	-3.35362	1.44606e-46	down				LILRB2
CDC45	-1.0786	1.75933e-46	down				LILRB3
PDE4B	-2.21004	2.17038e-46	down				LILRB4
CACNG6	-3.09982	2.22295e-46	down				LILRB5
VRK1	-1.31359	7.98054e-46	down				LMO7
ZNF839	-1.672	8.67059e-46	down				LNPEP
MAP2K6	-1.41617	9.45625e-46	down				LNX1
ADORA2B	-1.21751	1.12628e-45	down				LONRF1
RAB27A	-1.43678	1.19139e-45	down				LRR1
HLA-Z	-1.31514	1.20373e-45	down				LRRC41
MEST	-1.27184	1.30947e-45	down				LRSAM1
ARHGAP19	-1.33536	1.67503e-45	down				LTN1
METAP1D	-2.3569	3.3821e-45	down				LY96
AL121722.1	-2.00436	3.81943e-45	down				LYN
PEF1	-1.04958	4.05075e-45	down				MADCAM1
ACTR6	-1.40031	6.96985e-45	down				MALT1
RMI2	-1.26315	1.33467e-44	down				MAP3K14
CHURC1	-1.0042	1.63552e-44	down				MAP3K7
GPRASP2	-2.54253	2.04027e-44	down				MAP3K8
AC026250.1	-3.29855	2.77188e-44	down				MAPKAP1
CBS	-1.18953	2.98038e-44	down				MEX3C
MAPK3	-1.31272	3.24806e-44	down				MGRN1
CYTOR	-1.18793	3.41943e-44	down				MIB2
EEF1AKMT2	-1.62622	4.16286e-44	down				MICB
NUDT2	-1.48081	4.37379e-44	down				MKRN1
TAPBP	-1.05212	4.40168e-44	down				MLST8
EMB	-1.5159	5.11852e-44	down				MRC1
BRSK1	-2.63443	7.07745e-44	down				MTOR
KDELC2	-1.42854	1.18154e-43	down				MYD88
CXCL8	-2.69252	1.62018e-43	down				MYLIP
C14orf159	-1.2626	1.69027e-43	down				NCF1
CCDC58	-1.32278	1.87898e-43	down				NCF2
DBNDD1	-1.06208	2.14703e-43	down				NCF4
UFSP2	-1.78541	2.87947e-43	down				NCK1
COA3	-1.11594	3.2598e-43	down				NCR1
KATNAL1	-1.30192	3.26869e-43	down				NCR2
B4GALT2	-1.09441	1.07007e-42	down				NCR3
PPP1R9A	-1.07295	1.29844e-42	down				NCR3LG1
NSMCE1	-1.14098	1.72437e-42	down				NECTIN2
XRCC4	-2.11493	2.35034e-42	down				NEDD4
HACL1	-1.21591	2.43387e-42	down				NEDD4L
SMARCAL1	-1.27462	2.91922e-42	down				NFATC1
MEIOC	-2.06046	6.31171e-42	down				NFATC2
SLC9A8	-1.47016	6.78285e-42	down				NFATC3
MOB3B	-1.32221	7.72463e-42	down				NFKB1
CCL2	-4.38898	1.05059e-41	down				NFKBIA
UGT1A6	-2.42471	1.27325e-41	down				NFKBIB
RNF43	-1.65727	2.3552e-41	down				NFKBIE
TMC5	-2.28857	2.56445e-41	down				NPDC1
EXOSC8	-1.06072	3.08727e-41	down				NPEPPS
AL117339.5	-1.35496	3.95446e-41	down				NRAS
SPOCD1	-3.62683	4.99057e-41	down				ORAI1
ALKBH4	-2.8374	1.131e-40	down				ORAI2
PHF2	-1.09856	1.16798e-40	down				OSBPL1A
BRIP1	-1.11047	1.52466e-40	down				OSCAR
RASGRF2	-1.15731	2.20462e-40	down				PAG1
ETAA1	-1.09733	3.72396e-40	down				PAK1
PATJ	-1.41334	3.74119e-40	down				PAK2
CAP2	-1.31396	3.85606e-40	down				PAK3
MDFIC	-1.27994	4.59482e-40	down				PDCD1
C12orf4	-1.46913	8.76795e-40	down				PDCD1LG2
CCDC74A	-2.84423	1.00567e-39	down				PDIA3
DNAJC17	-2.02898	1.01951e-39	down				PDPK1
ALG10B	-1.31581	1.08119e-39	down				PIANP
HOXC9	-1.93456	1.84407e-39	down				PIK3AP1
SLC13A3	-2.31726	1.88955e-39	down				PIK3CA
CACNG7	-1.52391	1.92095e-39	down				PIK3CB
PRDM10	-1.56762	3.95961e-39	down				PIK3CD
ANPEP	-1.03424	4.08384e-39	down				PIK3R1
GLT8D1	-1.01774	4.58985e-39	down				PIK3R2
CLSTN3	-1.20561	5.27754e-39	down				PIK3R3
ZNF300	-1.54556	5.79464e-39	down				PILRA
NR5A2	-1.32292	1.3691e-38	down				PILRB
BIVM	-1.88608	1.57684e-38	down				PJA1
RAD51	-1.37999	1.84304e-38	down				PJA2
TRERF1	-1.05348	2.01886e-38	down				PLCG1
DDX60L	-1.04794	2.52179e-38	down				PLCG2
BMPER	-2.22917	2.60974e-38	down				PPIA
MYO5B	-1.44921	2.63534e-38	down				PPL
CASP4	-1.35704	3.89259e-38	down				PPP2CA
IKBKE	-2.89337	6.23931e-38	down				PPP2CB
WNT5A	-1.51997	7.2933e-38	down				PPP2R1A
LINC01106	-1.18934	7.83714e-38	down				PPP2R1B
STRA6	-1.86436	8.33291e-38	down				PPP2R5A
TTC7B	-1.20631	8.42539e-38	down				PPP2R5B
TMEM56	-1.09397	9.41813e-38	down				PPP2R5C
AC122710.2	-3.36296	1.48858e-37	down				PPP2R5D
LMAN2L	-1.21133	1.56824e-37	down				PPP2R5E
C1RL	-1.063	1.60775e-37	down				PPP3CA
LIMK1	-1.0984	2.43743e-37	down				PPP3CB
ZNF692	-1.1035	2.49093e-37	down				PPP3R1
USP13	-1.0697	3.09412e-37	down				PRKACA
ASB9	-1.76553	3.1574e-37	down				PRKACB
AP003064.2	-2.35168	3.98236e-37	down				PRKACG
CHD5	-1.85039	4.27287e-37	down				PRKCB
MYSM1	-1.04137	6.6736e-37	down				PRKCQ
CNTNAP1	-1.0122	7.5019e-37	down				PRKG1
SYNC	-1.55521	1.04244e-36	down				PRKN
TMEM267	-1.24496	1.30471e-36	down				PRR5
SLC25A13	-1.05565	1.40533e-36	down				PSMA1
SFXN4	-1.04387	1.43305e-36	down				PSMA2
AC138894.1	-1.70447	1.51264e-36	down				PSMA3
PARP3	-1.33069	2.03969e-36	down				PSMA4
SSH3	-1.61892	2.41688e-36	down				PSMA5
ADAM19	-1.00188	2.94367e-36	down				PSMA6
AL033397.1	-2.78211	3.09411e-36	down				PSMA7
LINC00973	-1.09834	3.09411e-36	down				PSMA8
C17orf75	-1.16261	3.19826e-36	down				PSMB1
LRRC40	-1.18681	3.61114e-36	down				PSMB10
KCTD1	-1.43293	3.8574e-36	down				PSMB11
TIMM21	-1.06182	4.5674e-36	down				PSMB2
CENPI	-1.06744	7.17667e-36	down				PSMB3
PDLIM2	-1.14478	7.68788e-36	down				PSMB4
SGO1	-1.49652	7.79849e-36	down				PSMB5
LINC02210	-1.52761	7.82695e-36	down				PSMB6
NTPCR	-1.0139	8.94347e-36	down				PSMB7
NLRX1	-1.11419	1.12375e-35	down				PSMB8
ANKRD30B	-3.01735	1.71965e-35	down				PSMB9
IQCE	-1.01421	1.92281e-35	down				PSMC1
OBSL1	-1.02033	2.02552e-35	down				PSMC2
DHRS3	-1.86908	2.11209e-35	down				PSMC3
PACSIN3	-1.18744	3.9595e-35	down				PSMC4
DCDC2	-1.23965	7.36081e-35	down				PSMC5
NAGPA	-1.34441	7.36587e-35	down				PSMC6
NCF2	-1.71549	1.14495e-34	down				PSMD1
SREK1IP1	-1.23159	1.17679e-34	down				PSMD10
SLC1A3	-1.08619	1.18185e-34	down				PSMD11
AMPD3	-1.26942	1.27862e-34	down				PSMD12
TANGO6	-1.03212	1.66042e-34	down				PSMD13
CD274	-1.08367	2.24074e-34	down				PSMD14
ALG10	-1.37746	2.88871e-34	down				PSMD2
ADAMTSL1	-1.70982	3.69645e-34	down				PSMD3
FRA10AC1	-1.01142	3.72093e-34	down				PSMD4
EVI2B	-1.5363	4.51296e-34	down				PSMD5
METTL4	-2.13087	4.9007e-34	down				PSMD6
GUF1	-1.10957	5.20666e-34	down				PSMD7
RGS9	-1.09188	6.98524e-34	down				PSMD8
AL031708.1	-1.32288	7.35483e-34	down				PSMD9
PALD1	-1.1365	9.64997e-34	down				PSME1
FLJ22447	-1.49481	1.04435e-33	down				PSME2
LYPD1	-1.02372	1.54781e-33	down				PSME3
PXDNL	-2.67468	1.75722e-33	down				PSME4
S100A3	-1.24109	1.77253e-33	down				PSMF1
PEAR1	-3.25735	2.46912e-33	down				PTEN
DUS2	-1.40605	2.53748e-33	down				PTPN11
FAM216A	-1.12391	2.71454e-33	down				PTPN22
ZNF514	-1.55663	2.76296e-33	down				PTPN6
ADAT2	-1.80298	4.86755e-33	down				PTPRC
THRA	-1.24461	5.03414e-33	down				PTPRJ
KIAA1549L	-1.74505	5.28182e-33	down				PVR
BTN3A1	-1.73571	6.9992e-33	down				RAB7A
WASH7P	-1.07567	9.1107e-33	down				RAC1
ZP3	-1.7663	1.04172e-32	down				RACGAP1
MBOAT2	-1.07517	1.25191e-32	down				RAET1E
AC073508.3	-2.79022	1.33114e-32	down				RAF1
AC087190.4	-8.10286	1.43118e-32	down				RAP1A
PYROXD1	-1.19035	1.46573e-32	down				RAP1B
NME6	-1.20599	1.92675e-32	down				RAP1GAP
CCDC34	-1.41031	2.05808e-32	down				RAP1GAP2
NTRK3	-1.12855	2.35714e-32	down				RAPGEF3
RAB15	-1.11793	2.69295e-32	down				RAPGEF4
SPC24	-1.1674	2.78876e-32	down				RASGRP1
SLC16A7	-1.24581	3.20984e-32	down				RASGRP2
CCDC102A	-1.59837	3.29112e-32	down				RASGRP3
ANK2	-1.29425	4.7259e-32	down				RBBP6
GAR1	-1.14045	4.86449e-32	down				RBCK1
RPL12P14	-1.54277	5.9339e-32	down				RBX1
INO80D	-1.21026	7.99143e-32	down				RCHY1
UBXN11	-1.32169	8.70256e-32	down				REL
PCLAF	-1.14678	9.20105e-32	down				RELA
LRRC49	-1.88058	1.00671e-31	down				RICTOR
SLC35G1	-1.45723	1.22843e-31	down				RILP
FUNDC1	-1.35326	1.38499e-31	down				RIPK2
FAS	-1.54481	1.58917e-31	down				RLIM
DONSON	-1.13736	2.08227e-31	down				RNF111
PARP9	-1.57613	2.08854e-31	down				RNF114
ZNF469	-1.9495	2.34956e-31	down				RNF115
DPH6	-1.67342	3.25902e-31	down				RNF123
SMARCD3	-1.37786	4.88263e-31	down				RNF130
RNASEH2B	-1.20895	8.15435e-31	down				RNF138
APH1B	-1.16168	1.15198e-30	down				RNF14
SYCP2	-3.05133	1.37288e-30	down				RNF144B
SLC37A1	-1.43643	1.40098e-30	down				RNF182
SOCS2	-1.44008	1.43332e-30	down				RNF19A
SMO	-1.15814	1.44178e-30	down				RNF19B
GNG4	-2.38659	1.63701e-30	down				RNF217
LY6K	-1.86734	1.80846e-30	down				RNF220
CLCN4	-1.26061	1.92182e-30	down				RNF25
C22orf46	-1.01091	2.03128e-30	down				RNF34
RASSF10	-1.58438	2.65368e-30	down				RNF4
TNFSF12-TNFSF13	-3.11025	2.95118e-30	down				RNF41
MOCOS	-1.26872	3.45473e-30	down				RNF6
ELMOD2	-1.03402	4.43634e-30	down				RNF7
FAM69B	-1.54354	4.91735e-30	down				RPS27A
KSR2	-4.53895	7.15071e-30	down				SAR1B
RAP1GAP	-1.61952	7.25209e-30	down				SEC13
SUSD5	-1.62946	7.94819e-30	down				SEC22B
TRMT61B	-1.14245	8.04507e-30	down				SEC23A
LINC01836	-2.16378	8.2627e-30	down				SEC24A
SEMA4C	-1.01251	1.06082e-29	down				SEC24B
FMNL3	-1.75026	1.08047e-29	down				SEC24C
MVB12A	-1.00557	1.17142e-29	down				SEC24D
MVB12B	-1.61822	1.50945e-29	down				SEC31A
PAPPA-AS1	-1.75553	1.83193e-29	down				SEC61A1
ARHGEF16	-2.1842	2.16183e-29	down				SEC61A2
AL121694.1	-1.52254	2.45227e-29	down				SEC61B
TMEM54	-1.11373	2.45714e-29	down				SEC61G
IGFBP1	-1.07728	2.45714e-29	down				SELL
DPH5	-1.29757	2.98373e-29	down				SEM1
IMMP1L	-1.84547	3.62823e-29	down				SFTPD
ALG5	-1.04485	5.24679e-29	down				SH2D1A
RCHY1	-1.35783	5.44717e-29	down				SH2D1B
LINC01322	-1.61558	6.51008e-29	down				SH3GL2
GALNT16	-1.01174	6.57489e-29	down				SH3KBP1
DYNC2LI1	-1.28707	7.43289e-29	down				SH3RF1
TMEM67	-2.17716	7.45283e-29	down				SIAH1
DHRSX	-1.13237	1.26809e-28	down				SIAH2
DGKG	-1.07225	1.48039e-28	down				SIGLEC1
BRSK2	-1.28408	1.48636e-28	down				SIGLEC10
SCRN2	-1.02759	1.49237e-28	down				SIGLEC11
FRMD4A	-1.8657	1.57653e-28	down				SIGLEC12
HIRIP3	-1.14328	1.65477e-28	down				SIGLEC5
C14orf105	-1.70708	2.79288e-28	down				SIGLEC6
CTDSPL	-1.48028	2.84474e-28	down				SIGLEC7
WASH3P	-1.23418	3.49378e-28	down				SIGLEC8
POLE2	-1.64147	3.73292e-28	down				SIGLEC9
NUBPL	-1.48687	6.10182e-28	down				SIPA1
AC008878.1	-7.82907	6.51804e-28	down				SKP1
LIMD2	-2.06858	7.17413e-28	down				SKP2
WNT10B	-2.22696	7.17973e-28	down				SLAMF6
LINC00963	-1.07818	9.25152e-28	down				SLAMF7
ZNF367	-1.02252	1.1388e-27	down				SMURF1
CMTM1	-1.39642	1.19019e-27	down				SMURF2
AL359075.1	-2.84588	1.61943e-27	down				SNAP23
MORN4	-1.70173	1.78804e-27	down				SOCS1
RPL13AP20	-1.67843	1.94707e-27	down				SOCS3
CNRIP1	-1.02653	2.23264e-27	down				SOS1
AL139300.1	-1.07416	3.34555e-27	down				SPSB1
MPP2	-1.71759	3.44418e-27	down				SPSB2
C1orf112	-1.20917	3.84291e-27	down				SPSB4
POC1B	-1.30311	4.06694e-27	down				SPTBN2
VAV3	-2.2403	4.54163e-27	down				SRC
IGDCC4	-2.14766	4.95112e-27	down				STIM1
FSD1	-1.41644	5.52416e-27	down				STUB1
TSEN2	-1.10049	6.01931e-27	down				STX4
TGIF2	-1.94403	6.28716e-27	down				SYK
TMEM99	-1.20916	6.41602e-27	down				TAB2
DLG3	-1.79557	6.50458e-27	down				TAP1
DRD1	-4.39621	7.51735e-27	down				TAP2
LINC00473	-1.42893	8.76021e-27	down				TAPBP
TCEA2	-1.0087	9.48593e-27	down				THEM4
RASSF5	-1.81693	1.1838e-26	down				TIRAP
TBC1D22A	-1.07495	1.19468e-26	down				TLR1
ZBTB12	-2.13569	1.20277e-26	down				TLR2
ERCC8	-1.21701	1.31334e-26	down				TLR4
EDA2R	-1.78608	1.44989e-26	down				TLR6
TMEM63A	-1.12377	1.50757e-26	down				TNFRSF14
FA2H	-1.05307	1.5877e-26	down				TPP2
ERMARD	-1.03907	1.8647e-26	down				TRAF6
MYD88	-1.00352	2.28541e-26	down				TRAF7
PARP10	-2.94876	2.29058e-26	down				TRAIP
RGS19	-1.26159	2.65988e-26	down				TRAT1
CCHCR1	-1.27666	3.67553e-26	down				TRAV19
SP140	-2.83108	3.89996e-26	down				TRAV29DV5
SLC3A1	-4.07784	4.44865e-26	down				TRAV8-4
FMN1	-1.89541	4.48011e-26	down				TRBV12-3
TGFB2-AS1	-1.29173	4.65023e-26	down				TRBV7-9
CCDC40	-1.45533	5.88751e-26	down				TREM1
HR	-1.65814	8.38977e-26	down				TREM2
VEGFB	-1.31201	1.05707e-25	down				TREML1
AC016705.2	-1.60295	1.41595e-25	down				TREML2
WNT3	-1.55767	1.51095e-25	down				TREML4
SH3TC1	-4.32525	1.87439e-25	down				TRIB3
SNX10	-1.11144	2.18296e-25	down				TRIM11
TMEM27	-2.5519	2.38639e-25	down				TRIM21
BCO1	-3.62683	2.67089e-25	down				TRIM32
NRAV	-1.19332	2.83865e-25	down				TRIM36
ROS1	-3.01914	2.97536e-25	down				TRIM37
CDKAL1	-1.44996	3.73248e-25	down				TRIM39
AL365203.1	-1.79358	3.85014e-25	down				TRIM4
IL27RA	-1.14925	3.95157e-25	down				TRIM41
COL16A1	-1.93936	4.2662e-25	down				TRIM50
MCCC1	-1.09763	5.42663e-25	down				TRIM63
LTBP1	-1.45564	5.48102e-25	down				TRIM69
DDX60	-2.23235	5.53474e-25	down				TRIM71
LIN9	-1.30256	5.62875e-25	down				TRIM9
DENND1B	-1.57254	6.37265e-25	down				TRIP12
BICRAL	-1.31161	6.48925e-25	down				TRPC1
RUNX3	-1.3147	6.79813e-25	down				TUBA1A
NR1H3	-1.45185	7.7424e-25	down				TUBA1B
COCH	-1.60879	8.93232e-25	down				TUBA1C
TATDN3	-1.22561	1.31834e-24	down				TUBA3C
BMP2	-2.12051	1.43546e-24	down				TUBA3D
BNC2	-1.79479	1.6732e-24	down				TUBA3E
S100A2	-1.98155	1.89396e-24	down				TUBA4A
TNFRSF10C	-3.11493	2.23488e-24	down				TUBA4B
CHKB-CPT1B	-1.54686	2.24012e-24	down				TUBA8
MEX3A	-2.92228	2.26786e-24	down				TUBAL3
PRTFDC1	-1.58886	2.67761e-24	down				TUBB1
OLFML2A	-1.31091	2.8713e-24	down				TUBB2A
SUCLG2-AS1	-1.79494	2.93801e-24	down				TUBB2B
ICK	-1.0842	3.18678e-24	down				TUBB3
B4GALNT4	-1.32041	4.7932e-24	down				TUBB4A
USP21	-1.19585	4.835e-24	down				TUBB4B
GRIK2	-1.29806	4.98453e-24	down				TUBB6
TBXAS1	-1.32371	5.00782e-24	down				TUBB8
HDAC8	-1.12558	5.45787e-24	down				TYROBP
ZNF792	-2.24064	5.51261e-24	down				UBA1
CENPH	-1.26284	5.59292e-24	down				UBA3
HOXA6	-2.94854	6.57767e-24	down				UBA5
SBF2-AS1	-1.58406	7.04398e-24	down				UBA52
PTPN6	-1.21104	7.52258e-24	down				UBA6
SASS6	-1.21104	7.52258e-24	down				UBA7
C19orf44	-1.47613	7.70367e-24	down				UBAC1
SYNGR1	-1.18794	8.2481e-24	down				UBB
C3orf18	-1.93733	8.80991e-24	down				UBC
LINC01963	-1.1599	1.02323e-23	down				UBE2A
TBKBP1	-2.65048	1.14532e-23	down				UBE2B
FAM213A	-1.58496	1.14715e-23	down				UBE2C
TMEM121	-2.29293	1.73618e-23	down				UBE2D1
FAM131C	-1.76308	1.82203e-23	down				UBE2D2
PLAT	-3.00327	1.90309e-23	down				UBE2D3
CU634019.6	-1.30663	2.18922e-23	down				UBE2D4
DHRS11	-1.01447	2.34042e-23	down				UBE2E1
HSD3B7	-1.89713	2.76643e-23	down				UBE2E2
EVI2A	-2.63278	3.0474e-23	down				UBE2E3
PRPF40B	-1.11666	3.55763e-23	down				UBE2F
RAB3IL1	-1.30629	3.65071e-23	down				UBE2G1
C9orf64	-1.04295	3.90456e-23	down				UBE2G2
ELOVL2	-1.08468	4.37987e-23	down				UBE2H
HAS2	-2.92228	4.84915e-23	down				UBE2J1
AK5	-1.8355	5.29955e-23	down				UBE2J2
HEXIM2	-1.2831	5.59286e-23	down				UBE2K
AP4S1	-1.22727	6.52978e-23	down				UBE2L3
BATF3	-1.60614	6.8188e-23	down				UBE2L6
TMC6	-1.85563	6.99058e-23	down				UBE2M
SPRYD4	-1.23075	9.19066e-23	down				UBE2N
AL353763.2	-1.33083	9.37332e-23	down				UBE2O
CCDC74B	-3.7672	1.05371e-22	down				UBE2Q1
CEP41	-1.5794	1.16383e-22	down				UBE2Q2
F13A1	-1.85789	1.40709e-22	down				UBE2R2
LYSMD1	-1.68115	1.65132e-22	down				UBE2S
WDR92	-1.05822	1.77696e-22	down				UBE2U
CYP4F26P	-1.36601	1.85271e-22	down				UBE2V1
TMCO4	-1.80547	1.91204e-22	down				UBE2V2
TOX	-1.63186	1.91204e-22	down				UBE2W
LINP1	-1.1698	2.05994e-22	down				UBE2Z
LRFN1	-2.06713	2.24807e-22	down				UBE3A
PALM	-1.88862	2.44152e-22	down				UBE3B
FLT3LG	-3.47834	2.52379e-22	down				UBE3C
TM4SF19-AS1	-1.67477	3.05398e-22	down				UBE3D
FBXO4	-1.36527	3.07016e-22	down				UBE4A
PANX2	-1.12569	3.3829e-22	down				UBOX5
GSAP	-2.82477	3.47417e-22	down				UBR1
HFE	-1.03675	3.84924e-22	down				UBR2
AC096677.2	-1.69825	4.02237e-22	down				UBR4
MDGA1	-1.01638	4.85969e-22	down				UFL1
CCDC103	-2.55009	4.95633e-22	down				ULBP1
GYG2	-1.6699	5.08582e-22	down				ULBP3
AC069544.2	-1.34662	5.3137e-22	down				UNKL
ZNF710	-1.17291	6.05926e-22	down				VAMP3
HOXC8	-1.71919	8.77078e-22	down				VAMP8
AC005034.3	-1.67836	1.02596e-21	down				VASP
ZNF395	-1.22913	1.0781e-21	down				VAV1
CDK5	-1.02893	1.32035e-21	down				VCAM1
ELMOD3	-1.1006	1.99386e-21	down				VHL
MNS1	-1.56716	2.23667e-21	down				WAS
INTU	-1.63037	2.44924e-21	down				WSB1
CACNA2D1	-1.00247	2.5959e-21	down				WWP1
RBP5	-1.27006	2.63113e-21	down				XDH
GAS6-AS1	-3.21179	2.68428e-21	down				YES1
C1orf159	-1.09018	2.78921e-21	down				YWHAB
CACNB3	-1.09015	2.79624e-21	down				YWHAZ
PDCD1LG2	-2.90075	2.85308e-21	down				ZAP70
RHOBTB1	-1.04009	3.05899e-21	down				ZBTB16
PDK2	-1.08444	3.1386e-21	down				ZNRF1
UBXN8	-1.29168	3.22088e-21	down				ZNRF2
THTPA	-1.16924	3.25426e-21	down
TMEM62	-1.16526	3.35879e-21	down
ZGRF1	-1.16955	3.85212e-21	down
FOXQ1	-1.28204	4.82269e-21	down
HCG11	-1.47408	5.11224e-21	down
AC124066.1	-4.33329	5.5899e-21	down
ADAM12	-1.97241	6.0895e-21	down
TMEM265	-1.33866	7.54101e-21	down
SPOCK1	-1.19488	8.0109e-21	down
AC004585.1	-4.05979	8.50355e-21	down
C7orf55-LUC7L2	-1.69705	8.58739e-21	down
DIXDC1	-1.0801	9.27954e-21	down
EHD3	-1.03169	1.0658e-20	down
RGS20	-1.26426	1.12229e-20	down
NHLRC3	-1.26051	1.54187e-20	down
C1QTNF6	-1.79755	1.68054e-20	down
ADGRL1	-1.20249	2.27156e-20	down
DNAH5	-1.87236	2.37733e-20	down
FCHO1	-1.32106	2.51111e-20	down
AC008105.3	-1.92408	2.83104e-20	down
PER2	-1.33317	2.8631e-20	down
POC1B-GALNT4	-2.64192	2.91107e-20	down
PGGHG	-1.12451	3.05487e-20	down
AL355574.1	-1.31697	3.46595e-20	down
CEP112	-1.32483	5.50788e-20	down
PLEKHA6	-1.01871	6.86573e-20	down
SENP7	-1.38236	6.98565e-20	down
TM4SF19	-1.68429	8.4951e-20	down
SLC12A8	-2.24311	1.0259e-19	down
PLEKHG5	-1.36582	1.05475e-19	down
SLC8A1	-1.26134	1.36103e-19	down
DAW1	-2.13423	1.42675e-19	down
PCSK4	-2.59581	1.45644e-19	down
HHIP	-1.4211	1.62247e-19	down
RPH3A	-3.11311	1.70356e-19	down
DNAJC12	-1.49106	2.95216e-19	down
PRICKLE2	-1.32592	3.10488e-19	down
LAMB3	-1.07273	3.19727e-19	down
LINC01186	-1.87265	3.21927e-19	down
C3orf33	-1.42343	3.2566e-19	down
LMF1	-1.99052	3.50964e-19	down
AC096636.1	-1.20893	3.51091e-19	down
SGK2	-3.42478	3.76763e-19	down
LINC01116	-2.00389	5.26213e-19	down
PICK1	-1.04287	5.64488e-19	down
PTX3	-1.19401	5.92009e-19	down
HMGB1P5	-1.66218	5.95635e-19	down
STARD4	-1.12675	6.01575e-19	down
CHMP1B2P	-2.08275	6.31109e-19	down
PLAC8	-1.41287	6.84108e-19	down
ANKRD18B	-1.15111	6.98407e-19	down
2019-09-05	-1.69182	8.3375e-19	down
SLITRK5	-1.13637	1.17721e-18	down
SLC16A1-AS1	-1.68344	1.24549e-18	down
ZBTB47	-1.16371	1.30818e-18	down
KIAA1841	-1.06838	1.53283e-18	down
PTK7	-1.1713	1.58821e-18	down
SLC35A1	-1.39515	1.66204e-18	down
TRPM6	-2.49652	1.66458e-18	down
AC006486.1	-2.02839	1.76323e-18	down
C10orf91	-3.51486	2.71438e-18	down
HERC6	-1.06296	2.73108e-18	down
ADAP2	-1.65282	3.39784e-18	down
ZNF112	-1.11746	3.41444e-18	down
MTHFSD	-1.04434	3.81172e-18	down
ITGB3BP	-1.07937	3.8928e-18	down
LRRK2	-1.75236	5.15185e-18	down
DUS4L	-1.27949	5.21625e-18	down
DMBT1	-3.35227	5.2578e-18	down
ADGRB1	-1.72488	5.69138e-18	down
SPTB	-2.33372	5.92618e-18	down
ADGRF4	-2.46385	6.94507e-18	down
ZNF32	-2.55386	7.59895e-18	down
VEGFC	-1.26001	9.77955e-18	down
SPEG	-2.07429	9.7799e-18	down
SLC25A26	-1.12748	1.01717e-17	down
MTMR11	-1.75236	1.07513e-17	down
VPS50	-1.18492	1.11184e-17	down
PAX2	-1.48742	1.11272e-17	down
CCL20	-1.90616	1.13898e-17	down
SLC10A7	-1.80622	1.25217e-17	down
BDH2	-2.02245	1.30868e-17	down
PSMB9	-1.14951	1.46359e-17	down
IKZF4	-1.64926	1.47353e-17	down
PTGFRN	-1.47426	1.56436e-17	down
ZNF827	-1.69096	1.90652e-17	down
MAPK11	-1.14564	1.96093e-17	down
TMEM44	-1.04163	1.99319e-17	down
FAAP24	-1.36835	2.07382e-17	down
ANKRD13B	-1.13469	2.11246e-17	down
AL136295.5	-1.4699	2.50172e-17	down
GLI1	-2.89532	2.83681e-17	down
AC020571.1	-2.97943	2.89663e-17	down
CHURC1-FNTB	-2.07206	2.92007e-17	down
IGSF1	-1.11154	3.66068e-17	down
RTN4IP1	-1.35808	4.03632e-17	down
CYCSP6	-1.06391	4.46134e-17	down
ICA1L	-1.50456	4.95425e-17	down
MTBP	-1.2991	5.00652e-17	down
MTRF1	-1.5075	5.7085e-17	down
KIAA1644	-2.5013	6.56647e-17	down
LSM11	-1.25464	7.00875e-17	down
TRIM46	-2.05555	7.39916e-17	down
CCDC125	-1.11528	9.04759e-17	down
GANC	-1.45571	9.08352e-17	down
CCDC28B	-2.36004	9.68062e-17	down
PEX3	-1.22081	1.11456e-16	down
OBSCN	-1.02983	1.1523e-16	down
ARHGAP22	-1.67332	1.16718e-16	down
KLHDC7A	-2.31529	1.24205e-16	down
DSC2	-3.77028	1.33666e-16	down
SYT17	-2.11611	1.47225e-16	down
CRYBG1	-2.30415	1.96791e-16	down
DFFB	-1.60174	2.05487e-16	down
LPXN	-1.54987	2.13568e-16	down
EDARADD	-1.61526	2.13791e-16	down
SMIM11A	-2.22839	2.86653e-16	down
P2RX5	-1.69452	3.00382e-16	down
TEAD2	-1.06121	3.09621e-16	down
HTR1D	-1.55111	3.41044e-16	down
BDH1	-1.42221	3.58756e-16	down
LYPLAL1-AS1	-3.106	3.68239e-16	down
MMP19	-1.81039	3.94449e-16	down
PDGFB	-2.61365	4.34426e-16	down
RNF170	-1.10253	4.63087e-16	down
RAD51B	-2.28161	4.92875e-16	down
SIM2	-1.00373	5.95143e-16	down
AL451069.3	-6.83982	6.54889e-16	down
UNC13D	-1.81951	7.47632e-16	down
HOXA7	-1.23686	7.87277e-16	down
NIPAL4	-2.72434	8.86916e-16	down
ETNK2	-3.08555	9.25902e-16	down
TESC	-1.08626	9.40139e-16	down
KCNF1	-1.69096	1.06791e-15	down
ITGB2-AS1	-3.18949	1.18779e-15	down
AC125807.2	-1.20239	1.21527e-15	down
GACAT2	-2.25871	1.23049e-15	down
FHL3	-1.29053	1.34532e-15	down
JPH3	-1.23679	1.46031e-15	down
C1RL-AS1	-1.47724	1.51032e-15	down
AC009005.1	-2.15001	1.51249e-15	down
FBXO36	-1.6048	1.81782e-15	down
TRANK1	-1.07229	2.00787e-15	down
DISC1	-1.81624	2.22348e-15	down
PSMA8	-1.67691	2.35199e-15	down
RAB28	-1.01984	2.55261e-15	down
LINC01669	-3.65925	3.29562e-15	down
TRHDE	-1.58266	3.32344e-15	down
ADM2	-1.00809	3.36904e-15	down
KCTD4	-4.25486	3.59345e-15	down
FIBCD1	-1.03632	3.81334e-15	down
AC093833.1	-2.75236	4.28005e-15	down
GAREM2	-1.42279	4.65334e-15	down
CORO2B	-1.30415	4.73519e-15	down
ZCCHC4	-1.04143	4.88606e-15	down
AC096677.1	-1.97122	5.76876e-15	down
AL669918.1	-1.19949	6.43119e-15	down
CLVS1	-3.33586	6.57905e-15	down
CARD11	-2.41978	9.01869e-15	down
AC091959.3	-1.8487	1.00796e-14	down
PART1	-1.51713	1.04697e-14	down
PCBP1-AS1	-1.09406	1.04956e-14	down
C8orf4	-3.41532	1.1213e-14	down
SH3YL1	-1.51357	1.15247e-14	down
MEIOB	-2.88986	1.32001e-14	down
E2F8	-1.29764	1.37483e-14	down
EFCAB11	-1.48873	1.52512e-14	down
FBXO27	-1.05002	1.73165e-14	down
ACVR2B	-1.3254	1.73889e-14	down
AC015712.2	-1.25973	1.84891e-14	down
PLXNB1	-1.00463	1.93103e-14	down
METTL18	-1.43588	2.09544e-14	down
SAMD9L	-1.44424	2.14339e-14	down
NEK3	-1.31367	2.30043e-14	down
PNMA8A	-1.23235	2.97447e-14	down
AC007996.1	-1.13569	3.52052e-14	down
NUDT13	-2.20553	3.74668e-14	down
SHISA4	-1.64675	4.27186e-14	down
TIGD5	-1.06131	4.4692e-14	down
AL133325.3	-3.09266	4.55197e-14	down
SPC25	-1.00261	4.55621e-14	down
ISG20	-1.11493	4.66724e-14	down
DTNBP1	-1.13379	5.06121e-14	down
FBXO6	-1.00656	5.28075e-14	down
TRIM52-AS1	-1.72505	5.50873e-14	down
SLC25A35	-1.19314	5.93643e-14	down
AC090498.1	-1.06836	6.96984e-14	down
SCLT1	-1.04027	7.38433e-14	down
CERS4	-1.93877	8.12842e-14	down
SERF1A	-6.5903	8.41694e-14	down
PIGV	-1.05226	1.19933e-13	down
MYOM3	-1.9278	1.23905e-13	down
LBHD1	-1.36695	1.25038e-13	down
BTN3A3	-1.8356	1.26494e-13	down
MUTYH	-1.106	1.28031e-13	down
EEF1AKMT3	-1.15944	1.34857e-13	down
GOLGA6L5P	-1.47977	1.35355e-13	down
PRKCQ-AS1	-1.37175	1.47682e-13	down
SLC27A3	-1.36411	1.7483e-13	down
ZNF114	-1.33732	1.75999e-13	down
AC027801.1	-1.82691	1.77755e-13	down
DNAAF4	-1.19426	2.22085e-13	down
ASIC1	-1.01539	2.38497e-13	down
SORCS2	-1.1319	2.50788e-13	down
CHRNB1	-1.29542	2.51755e-13	down
TMEM98	-1.24986	2.52889e-13	down
CCDC149	-1.25486	2.67567e-13	down
NOL4L	-1.2935	2.67868e-13	down
AFG1L	-2.18532	2.91e-13	down
ZNF358	-1.10996	3.30684e-13	down
RBMXL1	-1.03357	3.3829e-13	down
ZNF132	-1.71388	3.55441e-13	down
C17orf97	-1.69577	3.70245e-13	down
CD83	-1.61485	4.2495e-13	down
FUZ	-1.17899	4.58607e-13	down
SH3BP1	-1.43152	4.91906e-13	down
LBH	-1.16555	5.10249e-13	down
NLRP1	-1.84256	5.16044e-13	down
AC120057.3	-6.48245	5.60164e-13	down
PLXNB3	-1.5004	5.74132e-13	down
ADAP1	-1.29208	5.89505e-13	down
MND1	-1.09749	8.42501e-13	down
GSTM4	-1.087	9.57066e-13	down
TDRD3	-1.32351	1.03716e-12	down
TBC1D3E	-1.61867	1.14129e-12	down
RAB39A	-2.73421	1.20494e-12	down
SEMA4G	-1.63321	1.24127e-12	down
NKX2-5	-1.0693	1.32151e-12	down
CFAP46	-2.94218	1.34777e-12	down
CREB3L4	-1.08718	1.35909e-12	down
USP43	-1.38312	1.42545e-12	down
SLC16A4	-1.3727	1.4668e-12	down
AC116351.1	-6.42478	1.47368e-12	down
AC074212.1	-1.16877	1.48005e-12	down
TMEM107	-1.20874	1.52642e-12	down
MAGED4B	-1.20084	1.55917e-12	down
JAZF1	-1.64862	1.73393e-12	down
TSPAN10	-2.25795	1.84954e-12	down
LGALSL	-1.0955	1.86896e-12	down
BOLA3-AS1	-1.90436	1.873e-12	down
CDK20	-1.11261	1.90608e-12	down
KRT15	-3.40771	1.94743e-12	down
ZMIZ1-AS1	-3.40771	1.94743e-12	down
SLC43A3	-3.97475	2.28466e-12	down
S100A5	-3.64037	2.51715e-12	down
AC010186.2	-1.50397	2.69804e-12	down
RAB26	-1.16938	2.71012e-12	down
INPP4B	-1.38463	2.98405e-12	down
RASGRP3	-1.67589	3.03144e-12	down
HSF2BP	-2.53302	3.24671e-12	down
THBS3	-1.27229	3.28578e-12	down
GPR162	-5.36707	3.32196e-12	down
IFIH1	-1.33732	3.44027e-12	down
PWAR6	-1.36852	4.03729e-12	down
DZIP1L	-1.264	4.22587e-12	down
MANSC1	-1.96168	4.77506e-12	down
TLR4	-1.46364	5.32123e-12	down
AL080314.2	-5.33732	5.54006e-12	down
COQ3	-1.30152	5.74642e-12	down
TMTC4	-1.00208	6.02088e-12	down
STX1B	-1.68916	7.00729e-12	down
ZNF747	-2.10656	7.2074e-12	down
INHBA	-2.26015	7.42296e-12	down
IL24	-2.26015	7.42296e-12	down
KRBA1	-1.24464	7.46092e-12	down
ALPK1	-1.04359	8.06631e-12	down
MINDY4	-1.09116	9.18509e-12	down
AC008771.1	-2.48932	1.05426e-11	down
ZNF586	-1.08646	1.11038e-11	down
CCDC167	-1.54526	1.16991e-11	down
ULK4P3	-1.32365	1.17016e-11	down
ACOT1	-1.10606	1.22233e-11	down
PTK2B	-2.10434	1.32323e-11	down
ADRA1B	-1.12966	1.46953e-11	down
AC126474.2	-1.42696	1.47787e-11	down
GPR160	-1.72666	1.4898e-11	down
C11orf86	-6.27592	1.52847e-11	down
FAM187A	-1.19491	1.61856e-11	down
EYA2	-1.25366	1.75184e-11	down
GALNT9	-1.76433	1.79563e-11	down
SLC2A12	-1.06792	2.04991e-11	down
CATSPER1	-2.17269	2.24751e-11	down
AKAP5	-1.82794	2.27562e-11	down
AC012513.3	-1.46202	2.27809e-11	down
C10orf90	-1.94304	2.28346e-11	down
TMEM139	-2.62025	2.29195e-11	down
STK33	-1.07803	2.6656e-11	down
CACNG4	-2.12159	2.69253e-11	down
EFCAB7	-1.11644	2.70519e-11	down
ANKRD55	-2.0039	2.73913e-11	down
DLGAP1-AS1	-1.33732	3.18338e-11	down
PLPPR3	-1.52793	3.95436e-11	down
CDKL2	-1.43227	4.4755e-11	down
SLC16A6	-1.21894	4.55781e-11	down
LRRIQ1	-1.95114	4.73771e-11	down
LIN28B	-1.01647	4.80257e-11	down
KRT34	-3.07429	4.80868e-11	down
SLC14A1	-3.07429	4.80868e-11	down
CNIH3	-1.506	4.94575e-11	down
SLCO1B7	-6.19464	5.04644e-11	down
TRIM45	-1.30552	5.56801e-11	down
SLC29A2	-1.29593	5.78567e-11	down
AC055811.2	-1.3673	5.86899e-11	down
AP000648.3	-1.08028	5.97606e-11	down
SLC45A3	-1.27592	6.61387e-11	down
RBMS3	-1.10217	6.7552e-11	down
AC010463.1	-2.74734	6.77545e-11	down
LINC00909	-1.05415	6.96441e-11	down
AP000942.4	-1.22577	7.35955e-11	down
PHF11	-1.00168	7.52603e-11	down
CXCL16	-1.04314	7.76422e-11	down
LAT2	-2.8992	7.95281e-11	down
DMBX1	-3.05004	8.02447e-11	down
MEGF6	-1.0176	8.05888e-11	down
CACNA1D	-2.77028	8.31134e-11	down
IRAK1BP1	-1.25311	8.49441e-11	down
STMN3	-1.09631	8.80364e-11	down
COLGALT2	-1.69298	8.98947e-11	down
OTX1	-1.44796	9.53929e-11	down
SCG5	-2.16728	1.10388e-10	down
AC244154.1	-10.3849	1.1703e-10	down
SRPX2	-1.26756	1.1988e-10	down
MPZ	-5.14468	1.21991e-10	down
RNLS	-1.70345	1.27197e-10	down
MYPN	-1.10917	1.34449e-10	down
NICN1	-1.07512	1.47925e-10	down
TMEM143	-1.02346	1.60764e-10	down
EPHX4	-2.37685	1.79022e-10	down
AL357673.1	-1.10587	1.82915e-10	down
KALRN	-1.60741	2.08267e-10	down
CGB8	-1.52873	2.11178e-10	down
ZFP37	-1.80894	2.13949e-10	down
CCL26	-2.44267	2.16719e-10	down
FOXL1	-1.23778	2.194e-10	down
AC023283.1	-1.05132	2.24795e-10	down
PADI3	-4.21179	2.25552e-10	down
ZG16B	-4.21179	2.25552e-10	down
TMEM17	-1.24421	2.3245e-10	down
SOGA3	-6.08292	2.37616e-10	down
MACROD2	-1.08734	2.59404e-10	down
TAPBPL	-1.19293	2.97374e-10	down
NUDT17	-1.30414	3.04463e-10	down
ERAP2	-1.5268	3.07425e-10	down
LAMC3	-3.39621	3.34897e-10	down
SPATA6L	-1.37605	3.44752e-10	down
AC022034.2	-5.03128	3.62357e-10	down
CARF	-1.50205	4.04265e-10	down
IGF2-AS	-6.03776	4.33989e-10	down
ATP5J2-PTCD1	-1.30235	4.45284e-10	down
IL32	-1.35643	4.65007e-10	down
FSIP2	-1.27119	4.6597e-10	down
CAB39L	-1.121	5.16572e-10	down
WT1	-1.4609	6.07716e-10	down
ANKRD6	-1.39388	6.7271e-10	down
LINC01588	-2.08971	6.95401e-10	down
CCDC151	-6.00029	7.06888e-10	down
ELMO1	-2.19293	7.12937e-10	down
LBX2	-1.82095	7.72477e-10	down
SRRM3	-1.71172	7.90482e-10	down
AC005077.4	-1.71172	7.90482e-10	down
HNRNPA1P35	-1.06883	9.22341e-10	down
C11orf63	-1.00564	9.37808e-10	down
TLR3	-1.50624	9.57769e-10	down
DCP1B	-1.05141	9.66381e-10	down
AC002546.1	-2.07772	1.01131e-09	down
PRKG2	-2.07429	1.0134e-09	down
AACSP1	-5.96181	1.1511e-09	down
GRIN2B	-1.4971	1.30989e-09	down
C3orf67	-1.54754	1.32837e-09	down
AP000662.2	-2.35902	1.43089e-09	down
RAC2	-2.635	1.4717e-09	down
AC138150.2	-1.66196	1.69883e-09	down
SLC4A3	-1.07429	1.70029e-09	down
AKR1C7P	-1.57254	1.90127e-09	down
EEF1A1P5	-1.36493	1.97338e-09	down
ACTRT3	-1.40834	2.20991e-09	down
ZNF43	-1.24878	2.42443e-09	down
ZBTB20	-1.28013	2.46867e-09	down
KLHL13	-2.72636	2.68079e-09	down
HHIP-AS1	-1.60036	2.70074e-09	down
S1PR2	-1.83577	2.72982e-09	down
GTF2IRD2	-1.29223	2.76506e-09	down
CASP1	-3.27592	2.76979e-09	down
AL645608.1	-3.27592	2.76979e-09	down
ITGB6	-2.86784	2.87173e-09	down
OLMALINC	-1.22538	2.93012e-09	down
ZNF519	-1.12544	3.03379e-09	down
TMEM38A	-1.93999	3.11627e-09	down
FAM47E-STBD1	-5.87586	3.28567e-09	down
SMKR1	-2.01914	3.72441e-09	down
PTK6	-1.04697	3.87603e-09	down
CYTH4	-3.55971	4.13364e-09	down
CDH19	-1.96868	4.23639e-09	down
TEX9	-1.27646	4.23741e-09	down
LINC01521	-1.76203	4.65995e-09	down
KCNK3	-4.88164	4.80968e-09	down
CCDC189	-1.40553	5.32455e-09	down
PMS2P4	-1.12325	5.72534e-09	down
AC125494.1	-1.12833	6.0633e-09	down
NKILA	-1.27873	6.28659e-09	down
ESR1	-1.34732	7.18772e-09	down
PAQR9	-1.90436	7.21624e-09	down
AC008966.1	-1.24244	7.66186e-09	down
AC010735.1	-2.03529	7.70559e-09	down
ENKD1	-1.32659	8.10334e-09	down
AC022966.2	-5.79719	8.22714e-09	down
AC008703.1	-5.79675	8.26336e-09	down
ZXDA	-1.14488	8.47196e-09	down
FLI1	-1.78631	9.19152e-09	down
AC097359.2	-1.21297	9.5589e-09	down
CYP26A1	-3.96181	9.85571e-09	down
HOXB13	-1.189	9.99603e-09	down
TSSK6	-1.23389	1.00712e-08	down
TMEM256-PLSCR3	-1.45484	1.02666e-08	down
CYP4F3	-1.48972	1.15163e-08	down
LINC01833	-1.33732	1.22639e-08	down
ABCA12	-5.75236	1.35714e-08	down
SPATA3-AS1	-5.75236	1.35714e-08	down
KCNIP3	-4.79675	1.38655e-08	down
C8orf46	-4.79675	1.38655e-08	down
PRDM1	-1.91282	1.50179e-08	down
KREMEN2	-1.62481	1.53301e-08	down
MST1R	-1.2398	1.5466e-08	down
CERS1	-1.11551	1.58127e-08	down
AP002495.2	-1.45931	1.63229e-08	down
LRRC4B	-2.50725	1.66545e-08	down
AGMAT	-1.59738	1.68072e-08	down
NPR2	-1.17412	1.70969e-08	down
AC137767.1	-2.31307	1.81207e-08	down
AL359075.2	-4.05913	1.86107e-08	down
COL8A1	-1.19536	1.93883e-08	down
CRLF2	-3.4528	2.04453e-08	down
CCR7	-2.09631	2.10335e-08	down
OSCP1	-1.22968	2.11358e-08	down
LINC02274	-5.70655	2.2377e-08	down
LINC01910	-5.70655	2.2377e-08	down
ZNF432	-1.73857	2.26862e-08	down
LHX4	-1.11449	2.30032e-08	down
PCDHB5	-2.18802	2.40246e-08	down
ATP6V1B1-AS1	-5.69956	2.41006e-08	down
KLF11	-1.16173	2.41203e-08	down
WISP2	-2.03247	2.44596e-08	down
FOXD3-AS1	-2.03247	2.44596e-08	down
FAR2	-1.80821	2.69028e-08	down
AC006504.8	-2.39066	2.84574e-08	down
CTSS	-1.14584	3.07453e-08	down
ISPD	-1.92228	3.12686e-08	down
DOCK2	-1.09167	3.24268e-08	down
CREG2	-1.43308	3.27823e-08	down
BEAN1	-3.41532	3.47836e-08	down
AC079328.2	-1.38459	3.7287e-08	down
RAB30-AS1	-1.22194	3.79921e-08	down
PPARA	-1.27374	3.85372e-08	down
TPD52L1	-1.03827	4.2571e-08	down
C2orf76	-1.083	4.31432e-08	down
AC097461.1	-1.51953	4.95417e-08	down
MAP3K5	-1.04555	5.022e-08	down
PITPNM3	-1.48932	5.03065e-08	down
ICAM3	-2.35673	5.11526e-08	down
AL133355.1	-2.55971	5.11804e-08	down
AC007406.5	-1.19887	5.3283e-08	down
TMEM106A	-1.26051	5.60935e-08	down
BANK1	-2.17557	5.61478e-08	down
LRRN2	-1.03364	6.07586e-08	down
ANK1	-5.61034	6.12666e-08	down
AC004817.3	-3.07429	6.36266e-08	down
AD000671.2	-1.7961	7.10622e-08	down
CCDC191	-1.18846	7.2246e-08	down
AC131160.1	-1.0211	7.29647e-08	down
APITD1-CORT	-1.31455	8.05681e-08	down
HNRNPA3P6	-5.5817	8.18154e-08	down
TNFRSF25	-2.22503	8.30475e-08	down
TGFB2-OT1	-1.13963	8.41417e-08	down
TRPV2	-1.26861	8.61168e-08	down
PIH1D2	-2.15091	8.80549e-08	down
AL590491.4	-1.55923	8.88573e-08	down
IQCH-AS1	-1.75236	8.98702e-08	down
ULK4P1	-5.57152	9.05576e-08	down
AC005674.2	-2.31035	9.10609e-08	down
CGB7	-3.04477	9.67425e-08	down
RARRES3	-1.62111	1.03598e-07	down
AC020763.4	-1.17938	1.07804e-07	down
TBC1D19	-1.25683	1.18155e-07	down
NREP	-1.20082	1.19134e-07	down
PIGP	-1.04382	1.21021e-07	down
PDIA3P1	-2.77716	1.21239e-07	down
IQCG	-1.36454	1.24892e-07	down
TFR2	-1.77226	1.26262e-07	down
IL22RA1	-1.77226	1.26262e-07	down
P2RX5-TAX1BP3	-1.05485	1.3009e-07	down
CLDN23	-1.02754	1.34358e-07	down
MTMR8	-1.84838	1.37176e-07	down
ASTN2	-1.37675	1.41284e-07	down
CBFA2T3	-3.75236	1.46207e-07	down
TESMIN	-1.07901	1.49173e-07	down
STAT4	-1.57679	1.52383e-07	down
INPP5J	-2.05004	1.61338e-07	down
MGAT3	-5.50725	1.68983e-07	down
AL355596.1	-5.50725	1.68983e-07	down
2019-03-01	-1.351	1.74497e-07	down
AP000866.2	-2.18532	1.78658e-07	down
AL596202.1	-2.36707	1.79522e-07	down
OMA1	-1.50397	1.86515e-07	down
FBXO43	-1.20424	1.93112e-07	down
C5orf56	-1.87647	1.94458e-07	down
ST6GAL1	-1.2147	1.95757e-07	down
TMEM74B	-4.55971	2.00645e-07	down
AC092143.3	-2.39667	2.00645e-07	down
ZNF688	-1.28713	2.01415e-07	down
OXTR	-1.07429	2.13616e-07	down
RASGEF1A	-2.46857	2.17135e-07	down
PGM5P3-AS1	-1.48868	2.20434e-07	down
MBNL1-AS1	-4.44053	2.22904e-07	down
FST	-2.25486	2.28162e-07	down
LINC00993	-2.02538	2.48378e-07	down
DIO3OS	-3.70655	2.49651e-07	down
AL390726.5	-5.4528	2.80749e-07	down
RIBC2	-1.39807	2.81371e-07	down
AC137932.2	-1.21179	2.82615e-07	down
CD163L1	-2.75236	2.82957e-07	down
CLHC1	-1.22192	2.95743e-07	down
MESP1	-1.12873	2.96499e-07	down
TERT	-1.43354	2.97314e-07	down
TPRG1	-1.39329	3.12597e-07	down
ZNF484	-1.04609	3.15456e-07	down
AC083799.1	-2.88021	3.16668e-07	down
CHDH	-1.73981	3.18763e-07	down
ARMCX7P	-1.67616	3.20006e-07	down
HOXC4	-1.29966	3.35509e-07	down
PLEKHA4	-4.50725	3.41958e-07	down
TTLL6	-4.50725	3.41958e-07	down
NGEF	-1.84547	3.43522e-07	down
AC108488.1	-1.28532	3.63643e-07	down
AC023449.2	-2.00029	3.81874e-07	down
KAAG1	-2.38173	3.85821e-07	down
C5orf38	-1.11801	3.96337e-07	down
DPYSL5	-1.15578	3.97774e-07	down
AC008560.1	-1.36048	4.2155e-07	down
DLX1	-1.12433	4.27512e-07	down
AL512488.1	-3.65925	4.27512e-07	down
IFI44	-1.63988	4.41298e-07	down
GPNMB	-2.12948	4.46662e-07	down
PDE9A	-2.30695	4.55185e-07	down
ITGAM	-2.30695	4.55185e-07	down
AL807752.3	-2.92429	4.84168e-07	down
ADPRH	-3.21179	4.86882e-07	down
RAET1E	-3.21179	4.86882e-07	down
NFATC2	-2.92228	4.96301e-07	down
PADI1	-2.92228	4.96301e-07	down
USP2-AS1	-2.92228	4.96301e-07	down
AC107959.3	-1.16536	5.03147e-07	down
TFEB	-1.33732	5.11625e-07	down
FOXO3B	-1.01667	5.11625e-07	down
SMIM6	-2.04781	5.12548e-07	down
AC107027.3	-2.04781	5.12548e-07	down
APOH	-1.82275	5.1693e-07	down
ABALON	-1.00659	5.20139e-07	down
SRP9P1	-1.70905	5.4535e-07	down
ZNF396	-2.40443	5.60265e-07	down
DPP4	-2.40443	5.60265e-07	down
AC091152.2	-5.37294	5.75146e-07	down
CTHRC1	-4.4528	5.85258e-07	down
ENTPD3-AS1	-4.4528	5.85258e-07	down
AC005840.3	-4.4528	5.85258e-07	down
GLP2R	-1.65418	6.2986e-07	down
ZNF169	-1.62025	6.44219e-07	down
C2orf16	-1.08152	7.00857e-07	down
LINC00205	-5.34032	7.64964e-07	down
PCDHGC3	-1.49824	7.71292e-07	down
ANKRD2	-1.75236	8.25233e-07	down
GBP1	-2.88164	8.26073e-07	down
SLC10A4	-2.88164	8.26073e-07	down
HLA-F-AS1	-2.88164	8.26073e-07	down
MN1	-1.70929	8.66222e-07	down
APOL3	-2.1674	8.9083e-07	down
PTGER2	-1.44424	9.08248e-07	down
GPR3	-1.54085	9.52968e-07	down
CCDC18	-1.01147	9.92726e-07	down
AC002310.5	-1.76045	1.0024e-06	down
AC092807.3	-4.39448	1.02148e-06	down
EFNB3	-2.07429	1.05769e-06	down
SYTL3	-2.07429	1.05769e-06	down
AC104447.1	-1.82765	1.08405e-06	down
ARRB1	-2.48932	1.08407e-06	down
PLCB1	-1.35326	1.12605e-06	down
SALL1	-2.24421	1.14254e-06	down
TCN2	-1.25486	1.16178e-06	down
RARB	-1.01946	1.20348e-06	down
P2RY6	-1.99337	1.21711e-06	down
SAMD15	-1.07429	1.23796e-06	down
OMG	-3.55971	1.24728e-06	down
VAX1	-3.55971	1.24728e-06	down
TCF4	-1.47118	1.33652e-06	down
AIF1L	-1.52175	1.36575e-06	down
AL391056.1	-2.83982	1.36832e-06	down
TBC1D32	-1.11663	1.37137e-06	down
AC245041.2	-2.54581	1.37137e-06	down
RAB20	-1.22941	1.49738e-06	down
LINC01138	-1.49266	1.50573e-06	down
AC011445.1	-3.37034	1.52818e-06	down
AL117382.1	-5.25189	1.59903e-06	down
AC130324.3	-3.25568	1.66178e-06	down
HNRNPA1P33	-1.37247	1.66938e-06	down
AC092143.1	-1.53876	1.68044e-06	down
NNT	-1.19638	1.68299e-06	down
IL4I1	-4.33732	1.71875e-06	down
CACNA2D3	-4.33732	1.71875e-06	down
KPNA7	-4.33732	1.71875e-06	down
FAM30A	-4.33732	1.71875e-06	down
TET1	-2.4528	1.74565e-06	down
STX18-AS1	-2.4528	1.74565e-06	down
AC008687.4	-1.63141	1.77664e-06	down
AP000944.1	-2.21179	1.79714e-06	down
IER3IP1	-2.21624	1.81137e-06	down
FRMD4B	-1.96535	1.86269e-06	down
CBLN3	-1.70295	1.8697e-06	down
AC015802.6	-4.17654	1.89713e-06	down
AC055811.4	-1.77348	1.90156e-06	down
VSX1	-1.47672	1.93316e-06	down
AC004706.4	-1.52997	1.96877e-06	down
AC245041.1	-1.48574	1.99983e-06	down
MPP4	-2.106	2.16241e-06	down
AMHR2	-5.21179	2.20388e-06	down
LMNTD2	-1.5531	2.21475e-06	down
LONRF3	-1.83328	2.26221e-06	down
AC100810.3	-2.30256	2.27656e-06	down
AL021707.2	-2.60295	2.30605e-06	down
CPLX1	-3.07429	2.31834e-06	down
LRRC37A6P	-3.07429	2.31834e-06	down
HOGA1	-1.00693	2.4311e-06	down
ECM1	-1.24986	2.4377e-06	down
ROM1	-1.73104	2.44167e-06	down
KANK3	-1.13345	2.46459e-06	down
CCR10	-2.11075	2.48397e-06	down
FP236240.2	-3.81125	2.52478e-06	down
AC007383.3	-1.88333	2.55235e-06	down
AL773545.1	-5.18999	2.61339e-06	down
AC010531.1	-5.18532	2.70757e-06	down
ELF3	-1.24263	2.8312e-06	down
LINC00858	-1.53895	2.83634e-06	down
CFAP69	-1.93678	2.83899e-06	down
SGPP2	-1.14969	2.84396e-06	down
CYB5R2	-4.27592	2.94002e-06	down
H1FX-AS1	-3.45771	2.94956e-06	down
AC242426.3	-2.07429	3.36412e-06	down
KLHDC8B	-1.35502	3.4445e-06	down
MMP14	-1.17686	3.51589e-06	down
AKNAD1	-5.14468	3.72175e-06	down
C19orf57	-3.02538	3.90127e-06	down
FUT1	-3.02538	3.90127e-06	down
FLRT1	-1.65925	3.9333e-06	down
U52111.1	-1.46285	3.99827e-06	down
AC126544.1	-1.46285	3.99827e-06	down
IL18R1	-1.61909	4.02775e-06	down
NEURL2	-2.21534	4.05699e-06	down
RPS10-NUDT3	-1.02026	4.12927e-06	down
ANKRD20A3	-3.81105	4.18762e-06	down
LINC00319	-4.23456	4.19359e-06	down
ZSWIM8-AS1	-1.87513	4.23912e-06	down
HSD11B1	-1.90764	4.33891e-06	down
LINC00304	-1.90764	4.33891e-06	down
AC127459.1	-1.33259	4.34365e-06	down
DISP2	-1.0485	4.37442e-06	down
SPRED3	-1.07429	4.6334e-06	down
AC073957.3	-1.07322	4.95249e-06	down
TCF7L1	-1.35625	4.96172e-06	down
ARX	-1.3557	5.0097e-06	down
ZNF815P	-1.35533	5.0441e-06	down
FOXN3-AS1	-4.21179	5.06705e-06	down
TNFSF13	-1.40623	5.08524e-06	down
MNX1-AS1	-1.24421	5.14098e-06	down
DNAH7	-1.60248	5.26119e-06	down
HHIPL2	-1.72636	5.37746e-06	down
AL583722.1	-5.09434	5.41512e-06	down
HLA-DOB	-5.09007	5.58901e-06	down
KCNN1	-1.67836	5.59765e-06	down
STYK1	-1.27173	5.74791e-06	down
HOXA4	-1.635	5.75717e-06	down
SORD2P	-1.66182	5.80964e-06	down
WASH4P	-2.5362	5.82264e-06	down
ANKS1B	-2.37879	5.8641e-06	down
NAV2-AS1	-2.6446	6.02684e-06	down
PODNL1	-5.07429	6.27384e-06	down
SAMD13	-5.07429	6.27384e-06	down
BX537318.2	-5.07429	6.27384e-06	down
FNDC10	-2.97475	6.52298e-06	down
AL135903.2	-2.97475	6.52298e-06	down
AC104024.2	-2.97475	6.52298e-06	down
AL132639.3	-1.27858	6.68613e-06	down
NOSTRIN	-2.11202	6.7323e-06	down
AF117829.1	-1.1087	6.8825e-06	down
JPH2	-2.10991	6.91443e-06	down
AC026471.6	-2.33732	7.1998e-06	down
UGT1A4	-1.03781	7.21017e-06	down
AC004803.1	-1.52123	7.25203e-06	down
TSSC2	-1.70872	7.3452e-06	down
C3orf20	-1.1674	7.34897e-06	down
LINC01270	-1.9685	7.35869e-06	down
FGL1	-1.17766	7.86206e-06	down
C9orf47	-1.50562	7.91256e-06	down
DGCR5	-1.47482	8.38551e-06	down
ZNF573	-1.50443	8.48746e-06	down
LINC02280	-4.14468	8.70361e-06	down
COL17A1	-2.19293	9.01532e-06	down
TBX1	-2.19293	9.01532e-06	down
CASKIN1	-1.96099	9.07346e-06	down
C15orf48	-1.15229	9.91255e-06	down
PIANP	-1.84752	9.95666e-06	down
LINC01117	-1.98945	1.02849e-05	down
BACE1-AS	-3.33732	1.05159e-05	down
AC090673.1	-1.9645	1.06046e-05	down
AJ009632.2	-5.00029	1.06385e-05	down
AC036108.4	-5.00029	1.06385e-05	down
ADAMTSL4	-1.0915	1.06537e-05	down
MYB	-2.07429	1.07619e-05	down
BDKRB2	-2.92282	1.08464e-05	down
FAM78A	-1.40145	1.13534e-05	down
FPR1	-2.29668	1.14689e-05	down
CYGB	-2.23971	1.17128e-05	down
LINC02057	-1.42015	1.17285e-05	down
CEBPA-AS1	-1.26693	1.21401e-05	down
KCNH2	-1.58525	1.22535e-05	down
ADAMTS7	-1.09342	1.23711e-05	down
PDE6G	-3.31856	1.2383e-05	down
SLC8A1-AS1	-4.97732	1.24568e-05	down
PPAN-P2RY11	-1.60969	1.27516e-05	down
DOK3	-1.29985	1.34794e-05	down
MCAM	-1.05442	1.35349e-05	down
MIR210HG	-1.88986	1.37958e-05	down
GPR19	-2.15446	1.4169e-05	down
ZNF418	-2.15446	1.4169e-05	down
LNP1	-1.81831	1.45422e-05	down
ASB4	-4.07429	1.49945e-05	down
RBP4	-4.07429	1.49945e-05	down
AC106791.1	-4.07429	1.49945e-05	down
FAM157A	-1.83614	1.59855e-05	down
EBI3	-1.38039	1.60204e-05	down
AC004264.2	-2.61034	1.66296e-05	down
GOLGA2P5	-1.69577	1.6781e-05	down
CFLAR-AS1	-2.87669	1.6789e-05	down
AL109615.3	-1.52288	1.78202e-05	down
IP6K3	-3.27592	1.78999e-05	down
WDR63	-3.27592	1.78999e-05	down
AC245100.6	-3.9375	1.80032e-05	down
CDK18	-2.86784	1.82215e-05	down
BX284668.5	-2.86784	1.82215e-05	down
AC079944.2	-2.86784	1.82215e-05	down
AL645608.3	-2.25486	1.82585e-05	down
CTSH	-1.01016	1.83339e-05	down
AC012676.1	-1.10426	1.87731e-05	down
C15orf65	-1.08167	1.89155e-05	down
AC241585.2	-1.85669	2.09799e-05	down
GFAP	-2.095	2.20451e-05	down
AC023090.1	-2.11493	2.2225e-05	down
PRR5L	-1.15091	2.23114e-05	down
LINC00886	-1.78478	2.25848e-05	down
AP002387.1	-1.84997	2.27703e-05	down
TNFRSF13C	-4.87669	2.44437e-05	down
AL138756.1	-1.66663	2.47983e-05	down
ANKAR	-1.11493	2.58303e-05	down
TACR2	-4.00029	2.58681e-05	down
SALL2	-4.00029	2.58681e-05	down
AC068205.2	-4.00029	2.58681e-05	down
AL133410.1	-4.86673	2.60321e-05	down
GPR27	-2.55971	2.72118e-05	down
AC108002.1	-1.77642	2.81904e-05	down
GFI1	-2.21179	2.89447e-05	down
ALOX5AP	-1.90436	2.90364e-05	down
HNF4G	-2.81125	3.03575e-05	down
LINC00862	-2.81125	3.03575e-05	down
TMEM266	-4.83982	3.09152e-05	down
RGMB-AS1	-1.06728	3.09738e-05	down
IL15RA	-1.36004	3.27495e-05	down
AC243964.2	-1.36004	3.27495e-05	down
ITGBL1	-1.12902	3.28616e-05	down
C22orf23	-1.37982	3.3885e-05	down
CGB5	-4.82446	3.40254e-05	down
RASSF9	-2.07511	3.43496e-05	down
AL139220.2	-1.41204	3.46901e-05	down
IFNLR1	-1.01485	3.59606e-05	down
CKLF-CMTM1	-3.88475	3.61388e-05	down
LINC02073	-1.63688	3.64082e-05	down
OPRL1	-2.33732	3.64924e-05	down
ADIRF-AS1	-1.17499	3.64924e-05	down
ZNF229	-2.33732	3.64924e-05	down
CAPN3	-3.47813	3.66047e-05	down
AC007191.1	-1.05891	3.80987e-05	down
CSNK2A3	-4.79937	3.96958e-05	down
AC040970.1	-1.29489	4.16795e-05	down
TJP2	-1.07429	4.2298e-05	down
AC012360.3	-1.07429	4.2298e-05	down
HSPA1L	-2.50725	4.42442e-05	down
SERPINB7	-3.92228	4.45544e-05	down
GPR141	-3.92228	4.45544e-05	down
SPANXB1	-3.92228	4.45544e-05	down
AL365356.5	-3.92228	4.45544e-05	down
AC005944.1	-3.05985	4.54667e-05	down
FAXC	-1.3655	4.58923e-05	down
GDPD3	-1.78798	4.7595e-05	down
U2	-11.1516	4.81878e-05	down
ANO5	-1.00952	4.83713e-05	down
INHA	-1.59531	4.89708e-05	down
GDF6	-1.38707	4.94413e-05	down
Z95115.1	-1.09116	4.96367e-05	down
PLCL2	-2.75236	5.02624e-05	down
BX255923.1	-2.75236	5.02624e-05	down
FAM27B	-1.41482	5.13249e-05	down
ECM2	-3.14468	5.14099e-05	down
DUSP9	-3.14468	5.14099e-05	down
GBP2	-3.14468	5.14099e-05	down
AL590004.4	-3.14468	5.14099e-05	down
AC008735.4	-3.14468	5.14099e-05	down
PCOLCE	-1.65925	5.21262e-05	down
NOTUM	-4.75236	5.27462e-05	down
FP700125.1	-4.75236	5.27462e-05	down
CPQ	-1.10028	5.36265e-05	down
AC138907.8	-2.03247	5.36897e-05	down
LMTK3	-1.55971	5.37668e-05	down
RRN3P3	-1.08704	5.5909e-05	down
AC084018.2	-1.3929	5.59938e-05	down
LINGO1	-2.28841	5.82218e-05	down
FAM9B	-2.28841	5.82218e-05	down
SP2-AS1	-1.29293	6.06537e-05	down
PAK3	-1.92228	6.07785e-05	down
SVILP1	-3.87254	6.2092e-05	down
UCN	-4.72229	6.29918e-05	down
EN1	-1.20167	6.60117e-05	down
TLE2	-1.00029	6.89989e-05	down
AC079949.2	-1.36241	6.95077e-05	down
LINC01271	-2.59376	7.1238e-05	down
AC138907.9	-1.75236	7.12432e-05	down
TRPM2	-2.12159	7.14865e-05	down
AGBL2	-1.38979	7.20458e-05	down
GPSM3	-1.4528	7.60233e-05	down
CMPK2	-3.83982	7.68227e-05	down
AC023906.5	-3.83982	7.68227e-05	down
AC091181.1	-3.83982	7.68227e-05	down
ZGLP1	-1.49417	7.79231e-05	down
LAT	-1.55265	7.89968e-05	down
AC009549.1	-1.25116	7.92611e-05	down
CLEC12A-AS1	-1.15507	8.1867e-05	down
CU639417.6	-1.4104	8.38107e-05	down
CH17-340M24.3	-1.27021	8.3896e-05	down
LANCL3	-1.94065	8.47928e-05	down
AL161891.1	-1.18429	8.56406e-05	down
PRDM13	-3.07429	8.68668e-05	down
BEST3	-3.07429	8.68668e-05	down
MFSD4A	-3.07429	8.68668e-05	down
MIR181A2HG	-3.07429	8.68668e-05	down
AC008083.1	-3.07429	8.68668e-05	down
CAPS2	-1.1812	8.96363e-05	down
HTR2B	-4.65925	9.03927e-05	down
TRPM8	-4.65925	9.03927e-05	down
ZBED2	-4.65925	9.03927e-05	down
PRR29	-4.65925	9.03927e-05	down
TRIB2	-1.88164	9.27665e-05	down
LRRCC1	-1.88164	9.27665e-05	down
USP6	-1.00031	9.78967e-05	down
PSMB8-AS1	-1.95076	0.000100068	down
TNFAIP6	-1.79189	0.000100379	down
AC073111.4	-1.13483	0.000105042	down
MIR17HG	-1.71583	0.000106112	down
AC244669.1	-2.17798	0.000110198	down
HBQ1	-2.07429	0.0001117	down
AC006538.2	-4.61729	0.000114238	down
GRB7	-2.39621	0.000115984	down
NEXN-AS1	-1.17557	0.000118317	down
GALNT6	-1.85249	0.000124337	down
RAB40A	-1.21955	0.00012683	down
AC004982.2	-1.945	0.000127801	down
AL121772.1	-1.945	0.000127801	down
AC009283.1	-1.28841	0.000129116	down
ASB18	-1.76754	0.000131163	down
FNDC5	-3.75236	0.00013252	down
TMPOP2	-3.75236	0.00013252	down
AL162171.3	-3.75236	0.00013252	down
SPTLC3	-2.62683	0.000136857	down
KDM4D	-2.62683	0.000136857	down
PCDHB11	-2.62203	0.000138751	down
MCM8-AS1	-1.18976	0.000139355	down
ZNF616	-1.83982	0.00014077	down
FIGNL2	-4.571	0.000146592	down
RBPMS2	-3.00029	0.000146688	down
AL118505.1	-3.00029	0.000146688	down
NID1	-2.18532	0.000146721	down
ACTA2-AS1	-4.56896	0.000148134	down
AC131392.1	-1.4657	0.000149745	down
IL17RE	-1.75236	0.000150573	down
AC055733.4	-1.32907	0.000151021	down
LINC00431	-4.56486	0.000151379	down
AC027097.1	-1.67346	0.000154864	down
AC145098.2	-1.56314	0.000157199	down
TLL1	-1.67836	0.000157356	down
SHC2	-1.43043	0.000157474	down
AL451074.2	-2.10291	0.000158906	down
TIAF1	-1.15054	0.000159447	down
CTRL	-1.60486	0.000160048	down
KIF17	-1.46857	0.000160782	down
CCDC136	-1.46857	0.000160782	down
GALNTL6	-1.61485	0.00016136	down
AC009078.3	-1.61485	0.00016136	down
C1orf204	-7.39621	0.000172304	down
AC080112.4	-2.02538	0.00017322	down
C15orf62	-2.33732	0.000185946	down
CCDC7	-1.28579	0.000187785	down
RUNDC3A-AS1	-1.1674	0.00018849	down
AC026412.3	-1.11508	0.000188769	down
LINC00632	-1.8992	0.000194997	down
FAM149A	-1.25596	0.000195199	down
TREX2	-1.34589	0.000202251	down
PTPRG-AS1	-1.13569	0.000205445	down
AC022211.4	-1.09173	0.000205837	down
FSTL5	-1.20248	0.000206079	down
USP27X-AS1	-1.33732	0.000206486	down
AC121761.1	-1.32891	0.000211754	down
IGFL4	-1.36707	0.000215069	down
NAPSA	-1.40006	0.000222526	down
TIGD4	-2.55971	0.000223595	down
WASIR2	-2.55971	0.000223595	down
AC093227.1	-2.55971	0.000223595	down
PAX8-AS1	-3.65925	0.000227613	down
LINC00663	-3.65925	0.000227613	down
RPSAP70	-4.48463	0.000228035	down
GARNL3	-1.21802	0.000229922	down
PTGS1	-2.13087	0.000230044	down
EPHB6	-1.63988	0.000231289	down
DBIL5P	-1.57833	0.000234991	down
LINC02015	-2.92228	0.00024589	down
HOXA-AS3	-2.30018	0.000247786	down
DCST1-AS1	-1.63089	0.000253126	down
IQCH	-1.23701	0.000259049	down
IMPDH1P10	-4.45612	0.00026318	down
KRT222	-2.53547	0.000265988	down
LIME1	-1.0244	0.000266901	down
RAPGEF4	-4.4528	0.000267396	down
PCDHB6	-4.4528	0.000267396	down
COLEC11	-4.4528	0.000267396	down
GJB2	-4.4528	0.000267396	down
CSDC2	-4.4528	0.000267396	down
TMC3-AS1	-4.4528	0.000267396	down
LINC01094	-1.97475	0.000267539	down
AC007382.1	-1.28287	0.000274026	down
PCDHA10	-1.37427	0.000278048	down
AC099329.3	-3.03247	0.000280564	down
AGAP7P	-2.62609	0.000291614	down
PRSS12	-1.17557	0.000293804	down
PAX7	-1.85189	0.000296997	down
PLB1	-1.85189	0.000296997	down
EBF4	-2.27592	0.000297447	down
EFHB	-2.27592	0.000297447	down
AC092118.2	-2.27592	0.000297447	down
AC007326.5	-2.67368	0.000301123	down
AC008906.1	-2.88512	0.000302216	down
AC123768.3	-3.60436	0.000309202	down
RNF32	-1.00029	0.000310079	down
LOH12CR2	-1.61274	0.000316836	down
HCAR2	-2.48628	0.000319119	down
ROR2	-1.60036	0.000340053	down
AC016394.1	-1.60036	0.000340053	down
DPY19L1P1	-1.54085	0.000342112	down
AC025594.3	-1.54085	0.000342112	down
AL138789.1	-4.39852	0.000347713	down
PCDHGA6	-4.39506	0.000353357	down
C11orf45	-1.06356	0.000360607	down
RNF144A-AS1	-2.07429	0.00036083	down
BBOF1	-1.13568	0.000364752	down
NYAP1	-2.48932	0.000365338	down
TMEM37	-2.48932	0.000365338	down
SOX21-AS1	-2.48932	0.000365338	down
PRKAG2-AS1	-2.48932	0.000365338	down
AC079174.2	-2.48932	0.000365338	down
SLC4A5	-1.1212	0.000368944	down
DGCR11	-1.01539	0.000368989	down
AC069234.3	-4.3788	0.000381948	down
SULT1A1	-1.92974	0.000388007	down
SYT5	-3.55971	0.000393154	down
AQP7	-3.55971	0.000393154	down
NCKAP5	-3.55971	0.000393154	down
PRKG1	-3.55971	0.000393154	down
MCIDAS	-1.15091	0.000397848	down
ZNF732	-3.55662	0.000399638	down
PCDHGB1	-1.92602	0.000399726	down
TNFRSF9	-1.92228	0.000412074	down
PRKN	-2.83982	0.000412343	down
AC011479.3	-2.83982	0.000412343	down
HOXA13	-1.03247	0.000439066	down
SLC37A2	-1.17017	0.00044285	down
AL049650.1	-4.34571	0.000445475	down
SIRPAP1	-1.80298	0.000449793	down
AC012313.6	-1.3716	0.000458232	down
BTG4	-4.33732	0.000462997	down
AC063952.1	-4.33732	0.000462997	down
NOX5	-4.33732	0.000462997	down
KIAA1107	-1.12978	0.000463912	down
MMRN2	-1.6716	0.000472236	down
SOX2	-2.21179	0.000473876	down
SERTAD4-AS1	-2.21179	0.000473876	down
AP003356.1	-1.40947	0.000475365	down
TLR1	-1.56054	0.000487146	down
ACKR3	-1.20487	0.000489072	down
ZNF887P	-1.37793	0.000493066	down
FNDC4	-1.55971	0.000495925	down
TIMD4	-1.55971	0.000495925	down
PCDHB14	-1.49543	0.000506676	down
CCNB3	-1.22629	0.000520703	down
KCNAB3	-1.01822	0.000524806	down
AL356056.2	-2.05019	0.000526752	down
GRID1	-1.24986	0.000553244	down
APOLD1	-1.10048	0.000561819	down
AC090833.1	-2.01539	0.000562108	down
AC108463.3	-2.01539	0.000562108	down
MME	-1.0627	0.00056435	down
AC012073.1	-1.0627	0.00056435	down
AC087354.1	-2.09866	0.000575816	down
MAGIX	-1.1414	0.000577077	down
PTGES3L-AARSD1	-4.28717	0.000579187	down
AC103691.1	-2.07555	0.000593889	down
ACOX2	-1.3049	0.000616034	down
FAM230B	-2.20325	0.000619351	down
FGF14-AS2	-1.15835	0.000620501	down
RASSF8-AS1	-1.11208	0.00062821	down
AP002373.1	-4.26585	0.00063629	down
AC004477.1	-1.33732	0.000645926	down
AC005046.1	-1.17672	0.000652707	down
SAMD11	-1.64105	0.000653553	down
FAM201B	-1.90366	0.000675045	down
NTSR1	-3.4528	0.000675965	down
STAR	-3.4528	0.000675965	down
HRCT1	-3.4528	0.000675965	down
AC004449.1	-3.4528	0.000675965	down
LINC01842	-3.4528	0.000675965	down
ALX4	-2.75236	0.000686667	down
THBD	-2.75236	0.000686667	down
AC021218.1	-2.75236	0.000686667	down
MTND5P11	-2.75236	0.000686667	down
AL136038.4	-2.75236	0.000686667	down
MST1P2	-2.04456	0.000704572	down
AC009061.2	-1.46285	0.000710299	down
ZBTB32	-1.51789	0.000718974	down
GPR68	-1.51789	0.000718974	down
AC116351.2	-1.51789	0.000718974	down
ENO4	-2.06516	0.000743809	down
TRIM67	-1.21948	0.000759992	down
LINC01426	-4.2131	0.000797092	down
KIF12	-4.21179	0.000800811	down
KCNK7	-4.21179	0.000800811	down
ZNF467	-4.21179	0.000800811	down
VN1R108P	-4.21179	0.000800811	down
AC156455.1	-4.21179	0.000800811	down
LINC00239	-4.21179	0.000800811	down
AC061992.1	-4.21179	0.000800811	down
AC005498.3	-4.21179	0.000800811	down
ODF3B	-1.13475	0.000802877	down
AP001505.2	-1.24421	0.000807281	down
DUSP8P5	-1.05004	0.000812024	down
PPIEL	-1.81088	0.000838192	down
AL392172.1	-1.65925	0.000845476	down
VIL1	-1.16681	0.000853483	down
NIM1K	-1.27173	0.000853678	down
DUX4	-1.77284	0.000866343	down
AC135983.1	-1.39341	0.000868294	down
ARL2-SNX15	-4.19198	0.000869357	down
LINC01193	-2.88412	0.000874728	down
AL606534.4	-4.18799	0.000884331	down
C9orf116	-1.00611	0.000901125	down
LINC00322	-1.14829	0.000901125	down
LINC01011	-1.14829	0.000901125	down
CATSPER2P1	-1.1228	0.000912545	down
NUTM2E	-2.38187	0.000916847	down
AL390879.2	-1.09243	0.000916911	down
DEFB107B	-1.1719	0.000924964	down
AC087499.1	-1.08792	0.000929712	down
MKLN1-AS	-1.09827	0.000929989	down
ELOA-AS1	-1.56963	0.000946466	down
PNPLA4	-1.81125	0.000953395	down
TBC1D8-AS1	-1.81125	0.000953395	down
AL137784.3	-2.33732	0.000957059	down
UBAC2-AS1	-1.1674	0.000967393	down
SYCE2	-4.16514	0.000970191	down
AC124312.3	-1.29017	0.000974819	down
ASNS	1.41468	0	up
FTL	1.34662	0	up
HMOX1	1.85859	0	up
DHRS2	3.09622	0	up
OGDH	1.31471	0	up
KLF2	1.84349	0	up
SAT1	1.3649	0	up
H3F3B	1.34148	0	up
MAP1LC3B	1.40004	0	up
OSGIN1	2.91575	0	up
RHOB	1.30629	0	up
ADM	1.43262	0	up
SQSTM1	1.85724	0	up
SLFN5	1.59812	0	up
DCXR	1.87563	0	up
ARL6IP1	1.12864	0	up
CCDC85B	1.44335	0	up
PNPLA2	2.10194	0	up
HIST1H2AC	2.94395	0	up
POLR2A	1.65158	0	up
HIST2H2BE	5.64461	0	up
H1FX	2.04426	0	up
HEXIM1	1.59183	0	up
TUBB4B	1.6469	0	up
H2AFX	1.47473	0	up
H1F0	1.76429	0	up
HIST1H2BK	3.02353	0	up
TXNRD1	1.62833	0	up
HIST2H2AA3	3.74839	0	up
HIST2H2BF	5.23874	0	up
BRD2	1.44614	0	up
LINC00370	1.63739	0	up
PEG10	1.92397	0	up
NEAT1	1.16143	0	up
TUBB3	1.42207	0	up
HIST2H4B	4.86688	0	up
HIST2H4A	4.43141	0	up
SRXN1	2.15127	0	up
HIST2H2AA4	3.6461	0	up
TAF9	1.3593	0	up
RNA5-8S5	2.25346	0	up
AC109326.1	3.74019	0	up
FP671120.4	3.7177	0	up
RBM14	1.24361	8.00033e-277	up
AL161431.1	1.16307	1.73673e-263	up
MRNIP	1.56538	2.03531e-255	up
CKB	2.01662	1.15482e-242	up
SLC9A3R1	1.45894	9.57693e-241	up
HIST1H1C	2.27814	9.58996e-239	up
HIST1H2BC	4.72569	9.16724e-233	up
IRF7	2.60391	4.66235e-221	up
ATF3	1.78294	1.52339e-207	up
AC239868.2	2.96695	1.73768e-206	up
CBX4	1.08739	4.30798e-201	up
HERPUD1	1.10239	1.51316e-197	up
NEU1	1.56247	1.07811e-185	up
ADI1	1.00359	3.29734e-182	up
KLHL21	1.27512	5.45477e-178	up
NXF1	1.18624	2.79825e-177	up
SKI	1.41102	1.58032e-169	up
SLC6A8	1.91619	7.50451e-164	up
MARCKSL1	1.69388	4.91766e-157	up
SERTAD1	1.61101	3.66232e-155	up
HIST2H3C	5.18167	1.26236e-152	up
HIST2H3A	5.18167	1.26236e-152	up
HIST1H3H	4.60519	7.53637e-142	up
KCNC3	3.06082	6.23488e-139	up
MIR22HG	1.1462	4.95025e-138	up
DDIT3	1.01885	3.28419e-137	up
HIST1H2BD	3.41534	6.55826e-133	up
FAM234A	1.14664	1.30572e-131	up
TNFRSF10D	1.00597	1.4487e-129	up
ZCCHC24	2.30137	1.12298e-127	up
TOB1	1.26014	1.20203e-117	up
CHMP1B	1.00397	4.40074e-117	up
EIF4EBP2	1.09152	3.03625e-115	up
U2	3.03303	1.11473e-110	up
HIST3H2A	2.23045	1.93001e-110	up
ZSWIM6	1.42921	1.35919e-106	up
Metazoa_SRP	1.15688	1.17087e-105	up
HIST1H2BJ	4.32386	7.22201e-104	up
BAIAP3	3.28088	2.37021e-96	up
TNFSF9	1.89762	2.08437e-95	up
JUND	1.27376	8.13124e-91	up
CNNM4	1.16249	3.176e-90	up
HIST1H2AG	3.56419	3.20438e-85	up
PLXNA3	1.35463	7.25578e-82	up
CHCHD7	1.40759	2.81788e-81	up
PIM3	1.17698	7.76117e-81	up
NMRAL2P	1.28321	2.17942e-80	up
DGAT1	1.22362	1.24477e-79	up
PNRC1	1.43668	8.8086e-79	up
PEAK1	1.10612	1.46523e-76	up
ANKZF1	1.04793	1.43902e-75	up
SLC9A1	1.06805	7.23688e-75	up
TUFT1	1.01682	4.79568e-72	up
HES6	1.70897	2.44403e-71	up
NBEAP1	1.10463	2.59735e-69	up
U2	3.02925	1.40111e-68	up
BCL2L11	1.66462	1.824e-67	up
FAM222A	2.36104	2.71026e-66	up
FAM89B	1.69487	3.49889e-66	up
AL353759.1	4.11734	3.60605e-65	up
FAM102A	1.14665	3.69726e-65	up
HIST1H4H	2.36963	6.5563e-64	up
EFNB2	1.23972	1.5412e-63	up
[truncated: 534 more rows]
